# Supplementary material for: Status of HIV-infected patients classified as lost to follow up from a large antiretroviral program in southwest Nigeria
Source: PLoS One. 2019 Jul 25;14(7):e0219903. doi: 10.1371/journal.pone.0219903 (PMC6657856; doi:10.1371/journal.pone.0219903)
Supplement: S3 Appendix — (XLSX) [file pone.0219903.s003.xlsx]

## Sheet: sheet1
MonthsInCare	Tracking status	Interview status	Age	Cohort year	Sex	MaritalStatus	Education	Discontinue	ALT	CD4Count	Creatin	HCT	Hemoglob	Platelet	RNAVload	TotProt	Urea	WBC	ALT2	CD4Count2	Creatin2	HCT2	Hemoglob2	Platelet2	RNAVload2	TotProt2	Urea2	WBC2	WHOStage
69			44	2010	Female	Married	Secondary		38.3	371	170.71		8.3	293	200	115.2	6.6	5.4	0.8	551	67.19	26.7	8.7	236	200	105.4	2.2	3.6	2
82			37	2010	Female	Separated	None		26.8	284	87.41		12.5	129	25283	103.46	4.6	5	13.1	404	40.73	35.9	11.4	207	0	103.46	4.6	3.63
3			36	2010	Male	Married	Primary		2405.6	593	90.58		12.3	188	2534	117.9	2.4	10.4	17.9	463	104.47	39.1	12.5	114	1993	117.9	2.4	3.6
77			47	2010	Female	Married	Secondary			704			9.7	362	28501			5.5	14.6	896	64.43	31.3	10.2	317	31963		5.8	8.2	1
83			26	2010	Female	Single	Tertiary		9.5	370	100.52		11	206	103817	103.6	3.1	5.2	5.7	377	59.69	39.6	13	234	0	103.6	2.8	3.28
79			38	2010	Female	Married	Tertiary		21.1	830	118.71		8	434	2210	80.7	4.1	11.9	8.8	896	36.12	17.8	7.2	372	0	80.7	4.1	7.6	1
0			42	2010	Male	Widowed	None		8.5	220	64.65		9.2	174	21834	69	1.6	6.3	8.5	220	64.65		9.2	174	21834	69	1.6	6.3
75			39	2010	Male	Single	Tertiary		53.3	14	104.24		10.5	186	560051	98.8	2.9	5	91.2	2	73.88	39.9	12	257	4466690	90.6	1.6	1.9
1			47	2010	Male	Married	Primary		102.3	14	219.79		8.1	212	750000	88.1	12.9	14.3	55.4	9	197.45		6.1	97	15265	88.1	12.9	1.1	4
82			33	2010	Female	Married	Secondary		17.6	637	77.05		12.2	125	200	87.8	1.5	12.8	11.6	388	64.81	40.3	12.7	171	83017	87.8	3.6	3.55
0	1		43	2010	Female	Single	None		32.4	452	224.88		9.9	213	126657	90.5	6	8.1	32.4	452	224.88		9.9	213	126657	90.5	6	8.1
0			34	2010	Female	Married	Secondary		8.7	419	98.43		8.9	175	88797	100.6	2.7	6.2	30.8	154	104.85		8.5	167	48449	100.6	2.7	4.6
2			49	2010	Female	Married	Secondary		23	471	101.28		11.4	152	2405	104.3	2.8	5.4	56.3	45	96.71		11.7	165	2418	104.3	2.8	6	1
0			45	2010	Female	Married	Tertiary		36.2	88	125.98		5.9	189	1150	163.5	3.1	4.3	36.2	88	125.98		5.9	189	1150	163.5	3.1	4.3	1
21			70	2010	Male	Married	Tertiary		22.4	37	129.06		10.3	118	131184	113.1	2.1	4	10.3	81	78.68		7.2	201	5293	113.1	2.1	2.5	2
52	1	1	42	2010	Male	Single	Tertiary		66.3	13	107.6		8.1	274	132464	93.6	2.9	3.6	17.5	286	87.86		10.9	271	200	93.6	2.9	3.7	3
64			47	2010	Male	Married	Secondary		24.7	189	124.43		13	184	18451	141.8	2.6	5.8	42	281	75.74	42.3	14	230	55696	141.8	2.6	6.8	1
1			41	2010	Female	Married	Primary		15	28	128.28		7.1	309	750000	101.9	10.6	4.6	15	28	128.28		7.1	309	750000	101.9	10.6	4.6	3
40	1	1	33	2010	Female	Married	Tertiary		27.6	120	101.11		10.2	179	53794	123.1	2.8	5.2	10.1	389	75.33		11.1	211	25	123.1	2.8	5	2
0	1		67	2010	Male	Married			36.2	48	392.8		9.7	105	101877	99.4	27.3	3.3	16.1	48	81.79		7.3	171	101877	99.3	1.1	2.9	1
80			53	2010	Female	Married	Tertiary		15	257	90.92		10.3	260	200	96.7	2.1	6.9	12.3	896	55.47	38.7	12	202	0	62.65	3.2	5.04	2
82			57	2010	Male	Married	Tertiary		20.8	199	106.91		13.3	157	67619	110.8	5.1	5.7	14.6	657	73.62	39.3	13.4	138	0	110.8	3	3.94	4
61			44	2010	Female	Married	Tertiary		42.4	141	83.32		9.2	217	191538	97.4	2.8	4.1	25.8	276	46.55		8.9	260	200	97.2	1.6	4.6	1
79			46	2010	Female	Married	None		24.7	264	104.88		11.5	440	750000	110.5	5.5	3.7	10.7	746	50.49	39.7	13.1	268	20	106.4	2.2	3.04	3
71			50	2010	Female	Single	Tertiary		37.5	157	124.5		10.6	183	24266	119.4	4.7	6.3	17.4	651	84	42.6	12.9	215	0	73.29	4.2	4.05	2
0			47	2010	Male	Single	Primary		34	66	150.99		10.2	220	540234	88	4.3	4.5	34	66	150.99		10.2	220	540234	88	4.3	4.5	2
62			40	2010	Female	Single	Primary		27.1	117	72.07		9	164	630690	124.5	1.8	6	21.1	451	44.31		10	170	25	124.5	0.3	4.4	3
77			44	2010	Female	Single	Tertiary		18.2	567	103.82		11.9	168	6635	93.8	3.4	3.9	16.7	661	65.44	38.8	12.3	268	25	93.8	3.4	4.2	1
82			27	2010	Female	Married	None		30.9	161	73.2		8	413	179629	107.6	3.7	11.2	10.4	1114	63.68	34.2	11.6	234	0	118	4.2	5.4
81			34	2010	Female	Married	Secondary		11.4	327	88.36		8.3	136	98703	100.3	4.6	4.5	23.6	297	80.23	39.9	13.1	211	77	84.8	1.7	3.17	2
0			47	2010	Male	Married	Primary		25.8	51	96.21		11.4	467	3883	141	8.2	3.9	25.8	51	96.21		11.4	467	3883	141	8.2	3.9	3
25			47	2010	Male	Married	Secondary		12.6	133	123.68		13	334	492695	107.6	6.3	5.7	13.5	640	102.49		14	255	833.192	107.6	6.3	5.1	3
0			41	2010	Male	Married	Primary		21.5	319	134.83		13.1	177	2485	104.8	6.2	6.4	21.5	319	134.83		13.1	177	2485	104.8	6.2	6.4	1
0			29	2010	Female	Married	Secondary		7.7	160	71.09				2228	89.4	1.9		7.7	160	71.09				2228	89.4	1.9		1
11	1		57	2010	Male	Married	None		14.2	283	140.51		13.1	223	79732	110.1	4.7	4.6	14.2	283	140.51		13.1	223	79732	110.1	4.7	4.6	1
28			48	2010	Female	Married	Primary			171			8.3	303	34411			7.8	18.5	509	65.57		9.3	254	4145.14			4.3	1
78			51	2010	Male	Married	Tertiary		40.65	238	146.25		10.1	177	32619	112.1	2.9	4.9	55.2	544	80.79	45.6	11.1	293	0	96.1	1.1	3.31	1
0			33	2010	Female	Single	Primary		5.9	283	71.28		8.3	150	1525	104.1	2.4	4.9	5.9	283	71.28		8.3	150	1525	104.1	2.4	4.9
81			47	2010	Male	Widowed	Tertiary		31.4	239	144.03		14.3	206	200	102	4.6	4.9	12.4	241	85.28	40.2	13.5	224	0	81.1	2.2	3.52	2
13	1		34	2010	Female	Married			8.4	74	76.92		10.1	182	114712	92.8	2	7.1	12.1	345	70.39		13.3	204	23400	92.8	2	5.3	1
46			35	2010	Female	Widowed	Secondary		21.6	614	107.68		12.1	257	14225	92.29	2	6.2	22.8	380	69.92		14.2	276	200	92.29	2	4.23	1
83			38	2010	Female	Married	Secondary		16.9	352	86.61		10.9	290	119603	111.6	2.7	6.4	5	205	47.12	32.4	11.5	286	59878	111.6	2.7	5
30			37	2010	Female	Married	None			682			10.6	163	31745			4.7	15.4	536	67.98		8.6	153	16520			5.1
83			29	2010	Female	Married	Tertiary		17.3	545	88.02		12.1	323	14226	99.2		7.7	26.4	970	62.39	37.8	12.6	419	24	91.9	3.7	5.9
0			42	2010	Female	Married	Secondary																						1
3			40	2010	Female	Married	Secondary		13.9	708	104.01		12.3	151	200	18.7	4	4.3	14.7	914	128.21		13	187	889	18.7	4	4.3
81			39	2010	Female	Married	None	Patient transferred	17.3	445	65.06		10.3	183	3298	111.11	1.6	6.1	7.4	662	49.54	33.6	10.3	251	5039	97.3	2.6	4.8
78			61	2010	Female	Single	Tertiary		14	607	124.66		10.7	243	200	88	4.8	6.2	10.7	568	85.71	40.7	12.2	230	0	76.7	2.9	4.4	1
81			40	2010	Female	Married	Tertiary		15.4	597	82.69		10.1	140	200	96.3	3	6.4	6.8	795	69.64	32.9	11	219	0	96.3	3	3.4	1
82			35	2010	Female	Single	Tertiary		6.2	941	64.43		10.4	235	200	91.7	1.3	9.4	11.1	1326	39.32	35.8	12	274	0	84.03	1.9	5.58
0			39	2010	Female	Married	Primary		7.9	411	76.64		10	230	200		2.3	4.2	7.9	411	76.64		10	230	200		2.3	4.2
81			41	2010	Male	Married	Secondary		1.5	439	5.7		7.3	540	6700	107	5.7	4.8	27.6	622	73.37	40.6	13	267	20	75.3	2.4	2.33	3
28			45	2010	Male	Married	Tertiary		22.3	303	122.31		12.2	157	160167	110.3	5.1	5.3	33.8	135	80.05		12.4	163	30015	110.3	5.1	2.9	2
75			43	2010	Female	Married	Secondary		21.9		206.75		8.3	198	152136	97.3	5.9	6	24.7	217	102.2	36.9	12.7	212	168435	95	4.9	3.3	4
0			47	2010	Male	Married	Tertiary		31.9	17	107.71		14.5	344	388333	110.9		3.4	31.9	17	107.71		14.5	344	388333	110.9		3.4
81			45	2010	Male	Married	Secondary		12.4	398	133.32		12.3	173	200	108	3.7	8.7	23.1	544	80.44	42.6	12.9	178	74	108	2.3	5.6	1
1			47	2010	Female				54.8	347	104.65		7.4	344	65263	98.3	4.6	10.8	54.8	347	104.65		7.4	344	65263	98.3	4.6	10.8
75			32	2010	Male	Married	Primary		48.7	610	138.59		12.8	473	40357	102	6.1	9.2	32.9	848	101.08	48.4	16.8	348	25	102	6.1	7.4	3
68			39	2010	Female	Married	Secondary		59.3	533	81.63		11.4	199	200			4.2	15.1	1145	59.93	36.3	12.1	341	67	86.3	2.7	7.4	1
81			49	2010	Male	Married	Secondary		54.5	622	151.72		13.8	181	9793	107.51	6.3	6.9	47.9	573	108.34	45.6	14.4	160	0	86	3.4	2.88	1
21			41	2010	Female	Married	None		22	655	102.89		8.9	368	200	96.2	3.4	7.1	15.4	129	107.22		10.1	420	54550.5	96.2	3.4	5	1
0			33	2010	Female	Single	Tertiary		125.6	123	84.76		8.4	126	130503	95	3.2	3.1	125.6	123	84.76		8.4	126	130503	95	3.2	3.1	2
80			48	2010	Female	Widowed	Secondary		5.8	89	92.74		8.7	330	145230	19.6	2.4	8.3	23.6	145	135.12	31.1	9.4	289	1092291	88.6	14	8.64	2
0			41	2010	Male	Single	Tertiary		21.5	126	126.56		13.5	255	7515	110.5	6.9	5.5	15	236	116.99		12.7	284	2679	101.4	5.4	4.9	4
82			39	2010	Female	Single	None		6.9	156	68.93		9.6	334	67628	90.8	1.4	5.3	14.4	667	51.34	40.7	12.8	375	61	96.9	4.1	6.3	2
8			54	2010	Female	Married	Secondary		32.8	88	117.21		10.1	216	20399	108.8	4.1	5.1	24.5	112	97.59		12	318	200	100.6	3.1	3.9	4
44			35	2010	Female	Single	Tertiary		55.6	182	94.18		6.3	471	200	106.8	2.9	9.3	39	257	113.3		13.4	285	25	106.8	4.5	5.6	3
82			48	2010	Female	Married	Tertiary		24.5	278	96.31		12.5	197	6917	107.9	1.4	3.9	15.1	487	74.49	36.8	12.1	182	0	107.9	1.4	2.19	1
38			41	2010	Female	Single	Tertiary		22.7	137	572.65		7.2	327	152686	88.8	15.3	5.9	13.8	459	229.65		6	261	200	88.9	13.2	6.4	1
0			41	2010	Female	Married	Primary		21.1	343	110.62		12	275	9958		3.4	5.6	21.1	343	110.62		12	275	9958		3.4	5.6	1
79			31	2010	Male	Single	Tertiary		25.7	236	106.23		14	245	880	112.4	4.7	7.6	14	636	73.16	39.4	13.7	202	200	112.4	4.7	7.2	1
81			43	2010	Female	Married	Secondary		21.1	167	101.85		9.5	164	131435	148.9	4.1	8.6	21.8	593	57.48	38	12	288	200	86.7	3.5	8.1	2
75			54	2010	Female	Married	Tertiary		21.9	185	86.88		10.3	281	129357	112	4.4	7.4	31.3	310	99.69	32.3	11.5	348	400	102.4	5.6	5.2	4
53			59	2010	Male	Married	Tertiary		6.4	47	333.23		6.1	209	18844	91.1	17.4	3.9	6.4	47	333.23		6.1	209	18844	91.1	17.4	3.9	3
20			43	2010	Female	Married	Tertiary		15.6	127	88.79		9.1	249	73546	107.4	2.9	4.2	23.4	116	60.6		10.7	246	200	109.7	2.5	2.6	2
7			29	2010	Female	Single	Primary		21.1	50	193.84		7.7	167	362462	104.7	21.6	10	32.6	432	56.57		10.1	238	200	97.1	1.2	3.8
82			50	2010	Male	Married	Secondary		81.8	27	110.58		8.7	402	180907	98.5	3.2	6.7	12.4	26	184.7	23.2	7.5	741	49416	22.59	5.1	19	3
0			40	2010	Female	Single	Secondary		23.7	21	132.07		7.6	306	48090	110	9.6	10.2	23.7	21	132.07		7.6	306	48090	110	9.6	10.2
12			33	2010	Female	Single	Tertiary		17.7	505	100.13		7.5	438	4564	107.5	3.6	9.2	30.7	280	74.76		9.8	323	5062	107.5	3.6	6.7	1
82			46	2010	Female	Married	None		20.4	16	87.52		9.3	213	724774	90.2	2.2	4.5	19.7	791	61.34	32	10.4	213	200	90.2	2.2	6.4	2
29			41	2010	Female	Married	Primary		4.3	117	105.69		11.5	391	35709	110.6	4	5.6	11.1	261	98.35		10.5	248	200	91.5	2.1	4.2
22			31	2010	Female	Married	Secondary		44.7		146.78		7	136	750000	86.6	6	2.4	24.9	125	69.43		9.5	352	148489	86.6	6	1.7	4
81			48	2010	Male	Married	None			55			12.6	272	200			4.2	18.8	247	75.84	39.6	13	254	0			2.81	1
78			45	2010	Male	Married	Secondary		43.7	242	85.6		9.5	127	530087	78.6	1.8	5.4	21.1	722	109.48	51.6	15.4	126	20	78.6	1.8	4.14	1
49			42	2010	Female	Single	Tertiary		29.4	216	132.9		9	202	48856	120.8	4.3	3.4	54.9	263	96.44		10.6	154	200	120.8	4.3	2.7	2
0			60	2010	Female	Married	Tertiary		31.6	32	100		6.6	218	9035	59.8	36.9	7.9	31.6	32	100		6.6	218	9035	59.8	36.9	7.9
62			39	2010	Female	Married	Tertiary		15	167	87.9		9.8	228	34137	116.2	2.7	6.9	15.7	659	51.25		10.8	197	200	97.9	1.4	5	2
54			33	2010	Female	Married	Secondary		10.1	32	87.12		9.2	163	31650	97.7	4.3	3.9	7.3	289	58.21	34.1	10.7	107	200	97.7	4.3	3.4	1
79			37	2010	Female	Married	Secondary		4.5	112	95.57		9.7	235	200	84	2.2	4.5	15.8	555	89.56	38.3	11.3	218	31	66.1	1.4	3.88	1
81			54	2010	Male	Married	Secondary		11.3	58	88.61		8.6	287	655369	121.6	3.2	7.9	24.4	532	62.28	50.7	16.2	148	0	114	1.1	5.34	3
79			34	2010	Female	Single			39.8	238	105.11		13.4	211	200	100.7	5.8	4.2	17.9	318	66.14	34.4	11.4	218	0	79.6	4.4	3.9	1
0	1		52	2010	Male	Married	Secondary		48.6	25	383.75		8.8	111	231502	91.7	19.2	6.3	48.6	25	383.75		8.8	111	231502	91.7	19.2	6.3	3
78			58	2010	Female	Married	Secondary		16.3	63	124.63		6.5	324	750000	104.9	5	2.7	10.1	648	77.44	45.1	14	167	20	99.3	5.7	3.95	3
9			40	2010	Female	Single	Tertiary		20.3	767	102.89		12.6	235	200	93.4	2.6	6.4	28.8	1115	105.54	32.7	10.4	326	200	93.4	2.6	8	1
79			39	2010	Female	Married	Primary		11.4	211	79.97		12.1	273	200	72	3.6	2.5	20.4	432	62.23	33	12	278	0	61.9	2	2.59	1
0			41	2010	Female	Married	Secondary		9.7	110	69.53		7.7	195	68200	85.8	2.5	4	9.7	110	69.53		7.7	195	68200	85.8	2.5	4	1
77			47	2010	Female	Married			23.8	349	111.73		13.5	314	200			5.8	45.6	369	71.22	48.5	15.5	235	0	77.2	2.8	4.61	1
79			40	2010	Female	Married	Tertiary		20.7	174	99.89		9.3	215	249209	116.2	1.3	7.4	2.6	299	43.19	38.7	12.6	185	0	31.6	2.5	4.47	1
65			44	2010	Male	Married	Secondary		18.1	310	78.03		11.3	328	200	73.1	4.7	6.6	22.5	633	74.42		14	242	200	94.7	2.1	4.2
79			45	2010	Female	Widowed	Secondary		12.1		104.53		8.1	243	22493	100.7	2.9	5.2	2.7	451	89.45	35.7	10.9	260	0	100.7	2.9	4.5	3
44			49	2010	Male	Married	None		31.8	371	93.18		9.3	295	598	100.48	3.3	5.5	46.8	434	75.76		12.3	130	200	100.48	3.3	3.2
80			45	2010	Female	Married	Primary		42.5	82	113.18		11.1	303	18974	116.7	4.8	4	2.2	470	70.56	37.8	12.2	371	0	93.2	5.3	4.9	3
83			35	2010	Male	Single	Tertiary		23	718	105.46		14.6	240	200			6.6	32.8	957	78.71	39.8	12.3	282	73	79.97	1.5	3.77	1
32	1	1	45	2010	Female	Married	Tertiary		6.9		84.57		11	267	200	96.5	3.2	5.4	11.5	463	42.28		10.7	211	218.601	90	3.9	6.4
79			48	2010	Female	Married	Secondary		24.9	221	80.8		10.3	201	217367	105.8	3.4	5.6	18.2	569	67.03	31.9	11.2	242	20	90.9	2.4	4.6	1
47			45	2010	Male	Widowed	Secondary		27.5	145	106.92		6.6	334	378089	95.8	8	10.1	27.5	145	106.92		7.4	276	378089	95.8	8	2.7	4
0			31	2010	Male	Married	Primary		250.2	316	108.85		16.5	121	44395	109.22	2.7	4.6	152	238	93.36		14	281	89149	109.22	2.7	8	3
19	1		47	2010	Female	Married	Secondary		29.7	291	107.04		13	230	4788	107.9	2.7	5.2	41.1	579	94.49		14	233	200	107.9	2.7	4.9	1
82			39	2010	Female	Widowed	Secondary		23.8	494	84.76		12.5	263	200			4.2	16.4	660	70.28	34.3	11.7	323	200		2.6	4.4	2
71			35	2010	Female	Married	Tertiary		16.8		100.88		10.5	189	200	103.6	2.2	5.9	13.4	485	67.4	39.2	12.1	235	200	103.6	2.2	4
2			48	2010	Female	Separated	Tertiary		315.9	467	124.15		11.1	305	27908	88.9	5.8	7.6	10	467	129.39		11.1	305	27908	88.9	5.8	7.6
9			23	2010	Male	Single			31.8	17	73.28		9.4	358	14491	96.8	5.6	1.9	56.9	21	72.89		11.2	451	6926	90.2	3.4	9
71			32	2010	Female	Married	Primary		13.3	712	79.59		10.9	192	31573	81	2	5.3	66.8	347	58.07	28	8.9	73	4418868	81	2	13.7	3
0			44	2010	Male	Married	None		62.5		241.48		11.7	258	750000	70.7	11.7	4.8	114.7	9	421.58		11.4	210	750000	63.9	34.1	3.2	4
78			34	2010	Female	Married	None		13.6	422	95.93		11.1	246	2457	120.8	2.9	6.8	10.5	830	52.59	26.2	9.7	346	0	114.2	1.5	8.8	1
80			29	2010	Female	Single	Secondary		39.3	115	84.32		13.4	312	3480	115.4	5	5	18.1	960	39.41	38.9	13	292	0	115.4	5	5.4
80			34	2010	Female	Single	Primary		9.6	220	107.09		13	226	443300	92.6	3.2	4.5	4.2	893	79.06	35.8	12	327	20	85	0.9	7	1
79			38	2010	Female	Widowed	Secondary		13.8	125	107.51		12.6	297	871	99.3	2.7	6.3	8.4	496	69.76	32	11.4	299	0	88.8	2.5	4.3	1
74			55	2010	Female	Single	Tertiary		16.2	568	80.1		11.4	272	695963	100.5	6.5	8.2	12.3	376	68.2	42.1	13.4	286	20	100.5	6.5	4.6	3
80			41	2010	Female	Widowed	Primary		29.7	380	86.33		11	176	15719	114.3	2.6	3.3	9.2	656	64.77	43	13.8	177	20	82.9	1.6	4.53	1
82			48	2010	Male	Single	Secondary		110	54	124.11		11.2	126	274150	116.7	12.5	3.6	31.9	244	78	42.6	14.1	174	200	112.6	2.7	2.2	1
0			41	2010	Female	Single	Primary		31.4	49	77.61		7.1	207	113232	113.2	4.3	3.5	31.4	49	77.61		6.4	301	113232	113.2	4.3	3.6	3
3			38	2010	Female	Single	Secondary		52.6	147	85.49		12.9	195	750000	118	4.9	5	5.6	261	83.81		10.2	190	200	98.1	1.4	4.4	2
1			52	2010	Male	Single	Tertiary		34.8	347	127.2		12.8	149	200	101	5.2	4.3	34.8	347	127.2		12.8	149	200	101	5.2	4.3
3			29	2010	Female	Widowed	None		10.6	22	71.53		11.2	310	50228	90.2	4.4	4.3	23.5	1145	76.19		11.7	271	200	81.4	3.1	5.9	2
82			39	2010	Female	Married	Secondary		11.7	491	86.26		11.5	276	129668	106.4	4.3	6.5	24	497	58.2	35	11.4	261	0	99.3	4.7	4.2	1
63	1	1	61	2010	Female	Single	None		21.3	333	91.38		6.9	274	200	102	2.3	6.3	25.6	403	83.35	16.9	6.1	169	200	102	2.3	6.3	1
73			33	2010	Female	Married	Secondary		9.8	249	137.82		9.4	269	15061			9.1	11.7	754	66.89	43.5	13.5	390	64	61.7	2.2	7.4	2
83			52	2010	Female	Married	Secondary		25.8	34	96.21		8.5	138	53720	141	8.2	4.6	9.2	332	66.79	28.2	8.7	228	4114	68.54	4.7	4.1
81			42	2010	Female	Widowed	None		21.3	29	80.71		5.5	93	280561	95.2	3.7	8.4	13.2	563	61.08	31.1	10.2	185	0	95.2	3.7	5.5	4
8	1		48	2010	Female	Married	Tertiary		12.1	110	95.25		10.8	197	744	119.9	2.8	6.4	33.7	466	94.33		11.1	224	200	119.9	2.8	4.6	1
13	1	1	49	2010	Male	Single	Tertiary		24.6	210	145.41		14.9	116	16543	108.1	5.6	4.9	24.4	625	110.8		13.3	88	200	108.1	5.6	3.8	1
53			52	2010	Male	Single	None		25.5	166	101.37		8	328	229155	106.3	6.8	4.2	9.4	261	127.47	32.8	9.2	504	26365.6	106.3	6.8	6.8	2
81			37	2010	Male	Married	Primary		15.5	155	93.28		12.5	134	11827	99.2	5.1	4.2	8	565	79.13	40	13.5	182	20	96.7	3.8	4.6	1
29			34	2010	Female	Married	Primary		40.3	126	92.2		8.1	127	337793	114.3	5.6	4.1	22.6	372	78.89		10.1	320	200	114.3	5.6	4	4
82			38	2010	Female	Single									232831				11.1	578	75.66	25.3	8	332	0	75.4	8.7	3.1	4
80			37	2010	Female	Married	Primary		8.6	174	106.82		10.5	140	179256	111.5	5.5	3.2	7.1	427	67.57	34.9	11.1	152	25877	16.2	4.7	5.1	2
82			40	2010	Female	Single	Tertiary		22.6	168	92.05		9.9	304	147696	89	2.6	5.4	8.9	480	63.03	37.3	12.6	306	25	88.4	0.9	4.3	1
80			35	2010	Female	Married	Secondary		10.1	198	108.38		10.4	111	200	131	4.3	5.9	12.7	572	53.08	34.3	11.2	244	20	95.4	1.5	5.2	2
0	1	1	40	2010	Female	Single	Secondary		34.4	253	94.01		11.7	133	1727	102.8	6.3	6.3	34.4	253	94.01		11.7	133	1727	102.8	6.3	6.3	2
79			58	2010	Female	Married	Primary		29.6	484	104.18		10.6	182	562	103.6	2.5	7.6	9	686	63.55	34.7	12	293	0	103.6	2.5	5
0			46	2010	Male	Married	Secondary		14	27	131.36		11.1	191	56281	107.7	4.7	4.7	14	27	131.36		11.1	191	56281	107.7	4.7	4.7
2			43	2010	Female	Married	Primary		15.1	402	92.05		11.1	299	7684	102.6	4	6	21.5	388	102.75		10.5	264	12683	89.2	3.5	4.5
80			36	2010	Female	Single	Secondary		12.5	844	79.45		10	298	2774	115.5	8	6.6	12.4	424	45.43	32.4	12.2	344	504	97.2	4.8	4.6
0			26	2010	Female	Single	None		18.8	827	69.91		11.5	221	27141	94.3	2.1	6.1	18.8	827	69.91		11.5	221	27141	94.3	2.1	6.1
82			47	2010	Female	Widowed	Secondary		20.4	34	232.07		7.9	318	750000	147.9	18	16.3	13.4	787	75.16	31.9	13.3	209	20	82.2	5	3.49	4
0			48	2010	Male	Widowed	Secondary		73.4	71	116.51		7.6	409	750000	88.8	13.2	14.6	73.4	71	116.51		7.6	409	750000	88.8	13.2	14.6
0			31	2010	Female	Married	Secondary		10.8	449	42.82		8.9	249	447301		3.2	5.9	10.8	449	42.82		8.9	249	447301		3.2	5.9
79			49	2010	Female	Single	Secondary		9.9		77.53		9.7	244	200		3.5	3.2	8.2	378	72.54	30.6	11.2	206	0	88.7	1.1	3.52	4
82			49	2010	Male	Married	Secondary		13.2	205	105.86		13.8	141	36241	104.6	3.5	3.6	16.4	434	78.08	45.2	14.4	167	200	104.6	3.5	3.1	1
0			33	2010	Female	Single	Tertiary		27.4	729	80.01		12.3	302	200	101.43	2.5	6.2	11.7	704	87.72		12.5	277	414	101.43	2.5	6.9
3			50	2010	Female	Married	Secondary		30.1	123	112.45		10.7	177	2077		6.6	3.4	412.4	192	96.34		6.6	384	200	45	16.9	11.7
1			40	2010	Female	Single	Secondary		3.7	151	73.62		8.4	382	407907	90	1.6	4.2	35.4	180	206.06		6.2	217	200	90	1.6	7.3
80			44	2010	Female	Married			21	733	104.52		12.5	255	903	102.6	5	6.2	10.5	819	77.87	43	13.6	195	20	92.2	4.6	3.9	2
0			37	2010	Female	Single			99.7	14	125.86		11	208	105452	91.7	4.3	3.5	99.7	14	125.86		11	208	105452	91.7	4.3	3.5	2
78			42	2010	Female	Single	Tertiary		39	119	104.89		9.1	332	666378	105.8	4.2	7.1	28.5	964	90.93	38.1	12.6	174	35	9.35	5.3	3.87	3
82			57	2010	Male	Single	Tertiary		14.5	209	117.33		12.8	277	56939	106.8	5.3	4.4	23.1	513	111.94	49.2	15.5	385	25	106.8	5.3	3.2	1
39	1		42	2010	Male	Single	None		18.9	130	133.26		9	193	333096	117	8.2	7.7	20.6	697	75.69		13.3	214	200	117	8.2	4.5	1
0			42	2010	Female	Married			5.1	318	82.16		9.7	193	82631	101.51	3.1	4	5.1	318	82.16		9.7	193	82631	101.51	3.1	4	1
82			48	2010	Male	Married			52.8	44	135.85		8.4	244	750000	97.1	6.6	6.5	60.3	469	125.11	60.1	19	336	20	23.8	6.6	4.1	3
0			38	2010	Female	Married			545	114	87.9		9.8	222	750000	105.9	1.8	5.5	545	114	87.9		9.8	222	750000	105.9	1.8	5.5	1
58	1	1	35	2010	Female	Married	Tertiary		41.5	210	95.94		9	237	2397	89.6	1.5	5.2	49	204	66.68	33.6	11.6	217	17252	92.5	2.1	3.9	1
78			42	2010	Female	Single	Tertiary		53.8	47	109.62		9.3	131	67433	121.4	5.1	3.9	10.7	405	87.76	34.7	11.8	201	20	82	4.3	3	1
53			39	2010	Male	Single	Secondary		4.6	105	128.72		10.8	254	750000	100.81	5	4.8	2	30	96.25		8.9	326	74194	100.81	5	8.2	2
78			36	2010	Female	Single	Primary		39.9	529	96.4		11.9	233	1029	95.9	2.4	4.4	51.6	611	76.62	38.7	13.5	275	20	89.7	2.9	4.5
81			31	2010	Female	Single	Tertiary		12.8	564	93.53		11.1	130	748	100.3	3.9	5.8	21	412	60.62	39.4	12.4	205	609	86.8	1.4	5.8	1
0			50	2010	Male	Single	Secondary		163.5	24	123.5		11.5	155	301062	108.5	6.3	18.7	163.5	24	123.5		11.5	155	301062	108.5	6.3	18.7	2
82			39	2010	Male	Single			23.2	18	146.48		13.2	407	225717	100.1	3.6	4	15.2	71	129.59	35.5	11.8	161	48	79.3	3.1	4.4	2
51			34	2010	Female	Married	Secondary		9.2	213	85.8		9.4	360	163116	102.1	2.6	6.3	32.3	216	80.38		7.3	286	200	102.1	2.6	6.6	1
0			40	2010	Female	Single			12.2	68	77.84		5.3	254	503188	111.3	3.7	9.5	3.4	68	70.23		7.1	164	503188	111.3	3.7	4.1	1
44			40	2010	Female	Single			22.2	599	89.26				2261	89.755	2.7		21.3	608	126.58		10.8	263	4084	89.755	2.7	4.4	1
0			35	2010	Female				15.9	56	1000		7.6	409	43413	82.5	38.3	10.7	24.1	56	623.34		8.8	42	43413	82.5	38.3	2.5
70			32	2010	Female	Married	Primary		14.7	523	109.76		12	275	191857	97.2	2.3	6	11.6	491	51.78	38.2	12.9	311	2606	88	2.4	8	1
1			37	2010	Male	Single	Tertiary		7.3	256	150.03		12.7	176	200	102.7	4.6	4	7.3	256	150.03		12.7	176	200	102.7	4.6	4	1
40			47	2010	Female	Divorced			13.4	12	90.98		9.6	242	213957	93.3	2	1.6	90.9	12	519.7	32.2	10.3	526	9128	90.9	1.3	9.6	1
1			47	2010	Male	Single	Secondary		53.8	6	131.08		4.8	271	750000	104.8	4.8	2.9	53.8	6	131.08		4.8	271	750000	104.8	4.8	2.9	3
2			32	2010	Female	Single	Tertiary		6.4	109	65.32		8.9	300	200	100.3	1.3	5.5	51.7	84	57.4		10.5	336	200	100.3	1.3	5.5	4
80			42	2010	Female	Married	Primary		9.4	586	96.53		12	185	200	109.2	3.7	5.5	8.2	518	46.96	37.4	12.9	211	0	109.2	3.7	5.1
81			47	2010	Female	Married	Tertiary		3.4	399	88.9		9.9	211	713	98.9	2.6	8.9	13.9	560	65.59	34.6	11.3	237	0	95.3	2	4.6	3
81			42	2010	Female	Married	Primary		6.1	21	68.2		9	445	724480	80.3	1.8	6.8	21.1	282	52.51	33.3	12.1	231	0	90.8	1.5	3.6	3
80			57	2010	Female	Married	None		41.4	101	100.06		9.9	271	201705	132.6	5.7	7.8	14.4	568	53.4	35.7	12	295	0	132.6	5.7	6.1	2
1			33	2010	Female				20.6	430	84.42		8.3	512	579393	110.8	1.5	6.5	21.5	430	112.63		9.1	454	579393	73.2	4.1	5.6
79			34	2010	Female	Single	Secondary		16.8	47	80.85		10.3	160	162612	87.5	4	2.4	21.1	55	50.43	34.7	11	231	109435	87.5	4	3	3
57			46	2010	Female	Married	Secondary		14	374	92.32		11.5	155	6283	104.92	2.8	5.4	32.3	541	94.36		12.2	227	200	104.92	2.8	4.7
81			38	2010	Female	Single	Tertiary		8.7	451	76.67		8.6	98	750000	129.5	3.5	5.7	32.1	800	87.53	13.7	4.5	97	20	107.29	0.1	20.9	3
0			51	2010	Male	Married	Secondary		17.6	374	94.26		9	433	47220	98.8	3	5.3	17.6	374	94.26		9	433	47220	98.8	3	5.3
78			47	2010	Male	Married	Secondary		8.8	419	111.43		13.7	211	1998	96.8	4.1	5.6	12.9	484	81.95	48.6	15.6	176	0	96.8	4.1	3.94
81			33	2010	Female	Single	Secondary		11.1	785	98.24		11.7	249	8662	104	2.2	4.5	11.4	570	67.49	42.2	13.3	271	1290	94.1	3.8	6
82			58	2010	Male	Married			16	197	122.18		14.1	201	75223	103.3	4.6	6.4	23.5	657	80.59	75.1	27.1	64	20	103.3	4.6	3.45	1
79			41	2010	Female	Single			7.5	310	95.6		9	108	16648	109.2	2.2	6.1	3.3	495	61.72	34.5	11	141	20	109.2	2.2	5.5	2
75			39	2010	Female	Married	Secondary		9.1	293	77.26		10	141	5345	86.1	2	6.9	23.1	786	63.79		11.1	159	558.997	86.1	2	4.2	1
78			30	2010	Female	Single			14.7	259	106.16		11.1	159	121818	111.9	2.2	3.6	14.9	302	60.3	33.6	11.2	135	33340	86	1.8	3.3	3
78			40	2010	Female	Widowed	Secondary		23.1	209	97.93		10.5	249	107627	97.8	2.9	5.1	17.3	290	51.84	32.8	11.3	213	6974	88.2	2.2	4.2	2
80			34	2010	Female	Single	Tertiary		11.9	469	94.8		11.7	177	248915	87.29	2.4	4.3	7.7	542	51.16	32.3	10.3	216	25	87.29	2.4	4.2	2
76			30	2010	Female	Single	Secondary			314	80.64		6.5	406	19993	122.6	2.5	4	9.5	1284	56.96	36.3	11.4	762	0	80.7	1.7	6.6
24	1	1	37	2010	Female	Married	Secondary		13	850	78.79		9.3	200	359651	90.8	2.3	6.6	13.6	346	42.22		9.4	143	328500	90.1	2.2	7.8	1
38			41	2010	Female	Married	Primary		24.9		84.34		12.2	335	3270	117.2	5.3	5	69.6	232	52.21	25.6	8.8	194	774650	72.9	1.5	3.9
26			41	2010	Female				17.3	751	99.62		12.2	223	1159	106.3	2.7	5.8	11.5	817	70.66		11.2	252	1844	106.3	1.4	6.2
20			41	2010	Female	Married	Secondary		13.5	585	82.89		9.5	240	396358	98.2	2.2	10.3	13.5	585	82.89		9.5	240	396358	98.2	2.2	10.3
0			51	2010	Female	Widowed	Secondary		90.2	20	113.2		14.3	229	63991	102.7	2	3.4	90.2	20	113.2		14.3	229	63991	102.7	2	3.4
0			67	2010	Female				6.9	762	81.69		11.4	444	125937	103.6	3.9	8.7	6.9	762	81.69		11.4	444	125937	103.6	3.9	8.7
74			39	2010	Male	Married	Tertiary		27.9	194	155.13		15.8	251	26264	124.5	4	6.2	39.4	1663	102.87	45.6	16.4	264	20	94.4	4.5	6.3	2
0			61	2010	Male	Single	Primary			152	127.76		9.1	244	3663	113.1	3.7	9.4		84	127.76		9.1	244	3663	113.1	3.7	9.4	4
61			47	2010	Male	Married			21.4	305	153.51		13.2	151	44740			3.7	41	732	123.98	38.9	13.1	135	200			4.1	2
0			50	2010	Male				18.1	560	47.62		5.6	553	73513	70.83	3.6	13.1	18.1	560	47.62		5.6	553	73513	70.83	3.6	13.1
78			37	2010	Female	Married	Tertiary		31.9	54	162.29		10.5	209	750000	117.1	8.2	4.7	7.7	781	78.54	40.8	13.1	335	25	77.3	8.6	5.6	4
82			31	2010	Female	Single	Secondary		27.4	238	113.39		10.9	150	282146	90	4.2	5.2	22	758	62.07	35.5	11.7	201	0	78.2	2.6	5	2
44			48	2010	Female	Widowed	Primary		35.4	86	123.06		9.9	152	750000	95.3	4.4	3.5	35.4	86	123.06		9.9	152	750000	95.3	4.4	3.5	2
74			40	2010	Female	Married	None		22.3	305	96.31		12.7	229	41512	114.2	2.2	6.5	18.4	859	66.68	44	14.2	201	0	102.1	2.1	4.39	1
82			50	2010	Female	Married	Secondary		16.1	186	107.82		11.2	297	9850	111.1	4	6.6	27.2	352	74.64	40	13	302	20	96.3	2.3	3.7	1
5			39	2010	Male	Single	Secondary		20.1	282	115.69		14.6	185	200	96.6	2.5	3.7	17.3	308	100.74		14.6	175	200	96.6	2.5	3.3	1
2			55	2010	Female	Married	Secondary		25.4	206	105.72		12.4	380	9008.98	100.1	4.5	8.7	42.9	436	103.33		11.9	346	200	92.1	3.4	6.8	1
80			32	2010	Male	Single	Secondary		68.7	158	134.46		14.6	279	136370	118.3	3.7	5.8	24.2	698	89.29	35	11.9	219	0	76.4	1.6	4.1
79			37	2010	Female	Single	Tertiary		34.5	532	87.86		11.2	162	31126	92	4.5	5.2	35.8	365	52.97	31.3	10.4	245	20	92	4.5	13.7	2
82			45	2010	Female	Married	Secondary		11.8	382	83.2		8.9	210	2355	110.5	2.6	5.8	9.6	713	63.69	26.5	8.3	214	200	110.5	2.6	5.9	1
79			40	2010	Female	Single	Secondary		34.5	198	94.99		9.6	289	300700	111.8	1.6	6.5	3.6	498	63.46	39.4	12.2	516	0	111.8	1.6	6.1	2
82			48	2010	Male	Married	Secondary		11	240	115.31		15.9	129	2287	98.6	1.7	5	7.6	388	71.69	37	11.6	160	0	75.8	2	4.8	1
82			46	2010	Male	Married	Secondary		12.5	140	100.79		8.4	363	156810	98.6	2.3	7.8	16.9	352	77.88	39.1	13.9	202	41	98.6	2.3	5.6	3
80			43	2010	Male	Married	Secondary		1	272	132.55		14.8	190	15268	97.3	2.6	3.3	20	341	101.21	46.4	14	194	25	97.3	2.6	3.7	2
0			39	2010	Female	Married	Secondary		19.8	337	88.92		9.9	154	3395		2.5	5.4	19.8	337	88.92		9.9	154	3395		2.5	5.4
80			30	2010	Female	Married	Secondary		19.2	1196	109.4		11.4	265	1488	89.8	3	7.3	9.3	1133	79.9	34.7	11.5	280	8542	89.8	2.5	7	1
75			38	2010	Female	Single	Tertiary		23	132	85.91		10.9	158	750000	99.1	3	2.3	14	514	71.9	37.3	12.7	147	20	99.1	3	2.43
0			37	2010	Female	Married	Secondary		1.4	335	74.68		8.9	243	15472	97.9	2	6.7	1.4	335	74.68		8.9	243	15472	97.9	2	6.7
0			47	2010	Female	Single	Primary		87.6	49	117.85		13.5	287	99529	80.5	7	5.7	87.6	49	117.85		13.5	287	99529	80.5	7	5.7	4
79			59	2010	Female	Married	Primary			380	81.02		10.7	187	464	82.9	2.1	5.8	21.9	710	80.19	38.3	11.9	307	1132.31	87.3	2.5	6.3
0			33	2010	Female	Married	Primary		11.3	445	77.85		10.8	236	14766	86.1	1.9	5.7	6.3	355	63.03		9.4	228	13061	86.1	1.9	6.5
7			42	2010	Male	Married	Primary		24.4	26	161.57		6.7	118	138276	112.6	5.6	4.4	179.9	37	130.97		9.3	134	641602	112.6	5.6	2.7
0			41	2010	Female	Married	Tertiary		15.5		870.8		7.2	179	154389	94.9	43.6	13	15.5		870.8		7.2	179	154389	94.9	43.6	13	4
80			59	2010	Male	Widowed	Tertiary		16.3	125	142.85		13	186	71023	105.8	4.9	5.2	26	331	84.92	38	13.2	181	20	105.8	4.9	3.9	4
81			35	2010	Female	Single	Secondary		16.1	320	85.77		7.7	223	200	95.6	3.2	8	15.2	635	54.06	33.6	10.9	213	20	97.1	3.2	5.1	1
74			52	2010	Male	Married	Secondary		14.1	234	108.45		13.9	210	1060	98.9	2.8	4.2	11.6	351	88.32		12.9	239	200	98.9	2.8	4.5	1
0			45	2010	Male	Married	Secondary		21.2	171	410.41		6.1	326	200	126.8	26.4	15.5	21.2	171	410.41		6.1	326	200	126.8	26.4	15.5	3
79			47	2010	Female	Widowed	Tertiary		15.6	96	98.4		9.4	223	200	108	4.6	3.8	12	312	92.16	40.4	12.9	282	20	108	4.6	4.2	2
0			47	2010	Male	Single	Tertiary		160.9	36	166.77		7.6	21	200	92.1	6.4	1.6	94.5	36	175.68		7.6	21	200	86	11.1	1.6	3
41			60	2010	Male	Married	Primary		68.9	136	133.76		14.8	243	750000	103.7	5	5.1	14.3	554	73.06		13	232	1111	82.2	2.3	4.3	3
1			47	2010	Male	Married	Primary		11.6	76	555.2		6.7	331	492887	76	16.2	7.1	11.6	76	555.2		6.7	331	492887	76	16.2	7.1	4
78			21	2010	Female	Single	Secondary		14	45	101.82		9.3	109	200			3.1	33.1	318	74.49	41.6	14.9	304	23			6.8	2
6	1		54	2010	Male	Single	Secondary		65.2	129	102.99		7.9	90	750000	85.6	5	1.4	55.9	117	97.65		7.5	90	200	72.7	5	1.4	1
58			32	2010	Female	Married	Secondary		36.4	50	94.06		8.5	54	200	102.6	2.2	2.8	41.8	28	86.63		8.2	157	58844	89.6	2.2	3.8	1
75			23	2010	Male	Single			29.1	1130	70.66		11.9	251	200	89.6	1.9	7.1	30.8	469	79.33	45	15.2	296	92	81.6	2.1	8	1
79			37	2010	Female	Married	Tertiary		13	323	77.5		11.1	215	217446	102.1	3.2	4.8	13.6	587	64.67	53.1	14.8	275	28025	87.3	1.9	5.26	1
1			59	2010	Male	Single	Primary		18.2	243	116.78		8.8	230	72885	111.9	2.7	5.9	18.2	243	116.78		8.8	230	72885	111.9	2.7	5.9	1
1	1		71	2010	Male	Married	Tertiary		16.4	260	142.61		6.8	507	300982	93.2	6	8.3	16.4	260	142.61		6.8	507	300982	93.2	6	8.3	1
67			38	2010	Female	Married	Tertiary		7.2	335	104.47		10.6	115	9482	150.3	4.4	4.5	13	501	50.27		9.8	214	200	150.3	4.4	6.7
81			39	2010	Female	Married	Tertiary		25	681	80.41		11.6	289	200	84.8	4	7.3	24.2	958	68.33	40.1	13.5	286	200	84.8	4	5.1	3
36			57	2010	Female	Single			17.9	43	79.64		9.7	255	429060	78	2.6	4.6	29.3	279	86.16		12.2	244	200	78	2.6	7.7	3
37			47	2010	Female	Separated	Secondary		3.95	546	87.89		9.9	485	35933	90.6	2.5	8.2	14.7	312	86.98		9.5	320	18971	85.4	2	6.1
79			36	2010	Female	Married	Secondary		5.8	472	69.5		10.2	170	200	78.1	1.8	5.5	24.5	531	56.69	32.8	12.4	223	20	78.1	1.8	5.1	1
79			50	2010	Female	Married	Primary		23.9	515	104.86		9.9	225	750000	100.7	2.2	8.2	16.1	1236	76.86	35.9	11	243	20	100.7	2.2	5.33
82			46	2010	Female	Single	Secondary		23		118.24		11.1	249	149833	118.5	3.5	3.9	19.4	544	90.37	32.7	11	196	25	80.54	2.6	4.5	1
0			44	2010	Male	Married	Secondary		16.2		113.56		14.2	231	2499	95.4	3.3	5.2	16.2	398	113.56		14.2	231	2499	95.4	3.3	5.2
59			40	2010	Female	Single	Tertiary		9.1	615	128.29		12	256	1259	100.3	4.2	6.6	22.3	755	93.11		12.4	285	782.653	100.3	4.2	6.9
81			41	2010	Female	Married	Secondary		8.3	105	84.18		8.1	212	38678	115.1	2.3	3.2	16.3	443	61.63	38.6	12.9	215	0	115.1	2.3	4.4	3
61			31	2010	Female	Married	Secondary		16.6	492	96.35		11.2	223	1815	96.9	2.1	8	22.1	441	66.83	35.6	9.6	211	200	85.47	4.2	8	1
78			45	2010	Female	Married	Secondary		14.4	189	91.96		10.1	213	367155	136.8	3.2	7.8	10.6	220	41.31	33.3	12	310	65755	136.8	3.2	6.7	3
3			37	2010	Female	Single	Tertiary		8.9	151	100.43		10.6	240	68367	100.4	2.8	4	9.4	124	102.5		11.6	232	7687	100.4	2.8	4.3	3
78			59	2010	Female	Married	Secondary		24.1	623	107.87		11.6	276	200	100.7	4.1	6.1	16.9	917	69.79	37.5	11.8	271	20	89.1	4.4	5.6	1
39	1		41	2010	Female	Married	Tertiary		19.3	247	105.36		12.3	155	8783	118.7	3.6	3.3	14.7	344	102.4		13.2	191	200	106	3.4	4.4	2
7			34	2010	Female	Single	Tertiary		13.8	125	88.3		8.5	325	273485	111.1	2.9	4.8	12.2	138	81.17		9.3	393	6015	111.1	2.9	5.7	4
0			62	2010	Male	Married	None		122.3	58	111.49		9.8	145	10448	106.7	4.1	7.6	122.3	58	111.49		9.8	145	10448	106.7	4.1	7.6	1
79			52	2010	Female	Married	Secondary		19.1	176	88.29		12.9	236	304106	110.7	3.1	5.6	47.9	522	48.34	40.3	13.6	390	20	110.7	3.1	8.5	2
11			62	2010	Female	Married	Secondary								200										200				1
75			35	2010	Female	Married	Secondary		10.8	313	85.11		10.4	241	2185	109	1.5	9.1	13.9	1085	64.22	37.1	12.1	243	0	109	1.5	6.25	1
1			35	2010	Female	Single	None		15.3	13	82.23		11.3	191	90439	110.6	2.7	2.9	33.6	66	90.37		11.7	244	200	106.2	1.8	5.8	2
78			54	2010	Male	Married	Secondary		48.6	102	105.86		10.6	410	11027	129.4	2.5	8.5	30.8	682	87.65	45	14.6	298	200	129.4	2.5	5.2	1
0			42	2010	Male	Married	None		17.7	146	95.58		9	255	312739	110.3	5.3	5.8	17.7	146	95.58		9	345	312739	110.3	5.3	5.5	2
70			30	2010	Female	Single	Secondary		17.9	78	89.54		11.7	164	48989	126.2	2.6	4.4	8.5	28	349.27	17.9	5.5	522	406693	126.2	2.6	1.3	1
0			48	2010	Male	Single	Secondary		50.5	16	109.78		9.3	350	1749	76.4	3.5	3.4	50.5	16	109.78		9.3	350	1749	76.4	3.5	3.4
1			47	2010	Male	Single	Tertiary		33.4	29	207.76		12.6	197	96926	100.8	9.6	2.9	33.4	29	207.76		12.6	197	96926	100.8	9.6	2.9	2
19			47	2010	Male	Single	Primary		31.4	16	112.3		12	155	124237	99	1.4	3.6	36.6	473	105.34		13.4	207	72190.3	99	1.4	4.1	1
17			31	2010	Female	Divorced	None		15.5	119	109.49		8.4	451	26390	117.2	2.5	15.1	19.1	712	67.93		12.3	276	200	117.2	2.5	4.8	3
44			38	2010	Female	Single	Tertiary		14.9	559	101.9		7.4	208	7123	103.4	4	4.7	10.5	620	66.88		3.6	93	200	103.4	4	4.2	1
68			40	2010	Male	Married	Tertiary		36.4	445	113.59		11.8	225	44125	111.9	3	6.2	47.3	764	85.36		13	183	3845	111.9	3	5.2	3
22			38	2010	Female	Widowed	Primary		20.7	376	43.48		7.4	178	200	75.9	0.8	8.2	34.9	370	56.09		9.3	152	200	75.9	0.8	5.7
80			28	2010	Male	Single	None		21.7	528	115.83		12.2	139	21255	110.8	2.9	4.8	23.3	709	69.3	41.3	12.8	228	0	110.8	2.9	4.8	1
14			39	2010	Female	Married	Secondary		16.9	333	96.08		10.6	166	200	89.4	1.9	6.4	42.8	596	65.89		10.7	193	1030.16	89.4	1.9	3	2
61			35	2010	Female	Married	Secondary		45.3	394	108.96		10.9	275	750000	117.3	2.9	4.6	22.2	437	59.47		10.2	358	142253	117.3	2.9	6.1
0			31	2010	Female				14.4	356	107.98		7.4	279	368275	139.4	3.1	7.1	14.4	356	107.98		7.4	279	368275	139.4	3.1	7.1
0			57	2010	Female	Single	Primary		44	659	78.84		8.7	256	90609	114.9	4	5.2	44	659	78.84		8.7	256	90609	114.9	4	5.2
28			35	2010	Female	Separated	Secondary		21.9	542	104.67		10.8	205	2033	94.9	4	3.8	10.2	972	60.33		11.2	234	200	94.9	4	5.9
79			35	2010	Female	Married	Secondary		6.6	617	91.05		10.4	235	2513	111.4	2.1	6.7	17	1123	72.38	38.9	13.5	263	0	111.4	2.1	4.43
0				2010	Female				66.6	25	107.71		8.6	227	406192		6.3	7.1	66.6	25	107.71		8.6	227	406192		6.3	7.1
0			35	2010	Female	Married	Secondary		20.2	206	93.03		10.2	165	103755	117.2	4.9	4.6	20.2	206	93.03		10.2	165	103755	117.2	4.9	4.6	1
79			35	2010	Female	Married	Tertiary		36.5	106	97.13		11.3	252	29317	115.4	3.8	3.4	12.3	483	53.43	40.6	13.7	365	20	115.4	3	7.2	2
3			39	2010	Female	Married	Secondary		42.4	37	128.36		8.2	244	750000	113.9	7.1	5.6	38.8	228	108.38		10.8	198	200	97	3.6	4.7	1
78			47	2010	Female	Widowed	Secondary		36.5	64	97.13		11.3	152	289514	115.4	3.8	3	9.6	598	78.25	35.1	12	183	39	71.34	3.8	3.46
0			52	2010	Female	Married	Primary		62.2	97	120.65		9.2	77	554609	112.5	3.2	6.4	62.2	97	120.65		9.2	77	554609	112.5	3.2	6.4	1
33			43	2010	Female	Single	Secondary		30.1	464	113.48		12.4	255	200	106.1	4.3	7.5	23.8	524	64.03		11.4	194	200	106.1	4.3	3.3	1
0			38	2010	Female	Single	None		22.7	29	102.18		7.4	208	750000	114.3	3.5	4.6	22.7	29	102.18		7.4	208	750000	114.3	3.5	4.6	3
80			33	2010	Female	Single	Secondary		89.9	18	95.26		11.3	130	33658	93.1	2.6	3.6	16.6	331	53.28	33.3	10.6	238	0	93.1	2.6	3.88	2
81			34	2010	Female	Single	Secondary		7.4	410	89.58		12.7	199	200	97.8	2.6	3.4	16.2	340	64.14	37.7	12.7	246	39500	97.8	2.6	5.4	1
77			50	2010	Female	Married	Secondary		15.5	534	106.07		10.1	282	48349	95.7	1.9	4.5	10.4	545	81.52	36.3	12.2	251	0	95.7	1.9	5.7	2
77			28	2010	Female	Married	Secondary		13.4	819	106.21		10.8	274	4835	113.8	3.1	6.3	8.5	783	60.68	36.3	10.9	214	113778	90.24	4.1	4.14	1
79			37	2010	Female	Married	Secondary			78			11.7	147	56508			3.2	3.3	406	56.72	34.9	13.9	191	200			5.4	2
5			40	2010	Male	Single			15.4	301	129.19		12.2	307	200			5.1	24.4	275	134.27		12.1	297	200		4.5	4	1
79			33	2010	Female	Single	Primary		56	205	86.75		8.9	275	422259	117.7	2.9	5.7	74.3	587	52.89	32.5	10.2	248	0	117.7	2.9	5.2	1
0			53	2010	Male	Married	Tertiary		27.9		113.3				290000	81.43	4.3		27.9		113.3				290000	81.43	4.3
0			48	2010	Female	Married	Tertiary		6	496	104.64		8.6	170	200	97.1	4.9	4.2	6	496	104.64		8.6	170	200	97.1	4.9	4.2
2			47	2010	Female	Single	Secondary		16.8	505	105.63		11.3	184	1077	95.8	3.7	3.8	23.7	516	116.34		11.4	189	1260	95.8	3.7	4.3
30			57	2010	Male	Divorced	Tertiary		71.2	148	633.97		8.8	169	5478	80.8	19.6	4.6	18.8	436	544.99		11.1	230	200	78.1	2.8	5.7
0			40	2010	Female	Married	Primary		25.8	286	75.52		10	252	11489	100.25	2.5	3.3	30.1	150	78.06		8.2	290	11489	67.92	3.4	11
81			43	2010	Male	Single	Tertiary		32.2	53	129.81		13.3	206	416851	101.4	3	2.4	54.8	393	96.8	39.2	12.6	181	25	97.5	2.9	3.6	2
77			32	2010	Female	Single	Secondary		16.9	17	86.92		9.3	145	339802	97.8	3.1	2.5	67.9	639	59.35	39.2	13.5	185	0	80.5	2.5	3.41	4
0			31	2010	Male	Single	None		7.3	591	91.63		12.5	243	9782	114.5	2.2	6.3	7.3	591	91.63		12.5	243	9782	114.5	2.2	6.3
80			42	2010	Female	Married	Secondary		31.7	199	113.07		11.1	507	200	127.6	2.9	4.4	2.2	580	68.33	36.2	13.6	243	126	127.6	2.9	2.69	1
44			31	2010	Female	Single	Tertiary		81.1	42	129.98		6.6	504	671540	103.4	2.9	5.9	19.9	303	112.82		13.2	201	200	103.4	2.9	4.4	2
51			36	2010	Female	Single	None		41	17	102.79		9.2	265	172794	72.8	2.3	4.6	147.5	24	229.23		6.6	226	42900	80.8	4.4	3.7	1
79			38	2010	Female	Married	Tertiary		10.5	307	89.98		9.5	186	808	94	2.2	5.9	27	363	62.96	35.9	11	214	0	94	2.2	2.04	1
62			33	2010	Female	Single	Secondary		31.4	125	294.77		7.7	356	200	104.3	6.8	6.5	15.7	158	107.64	29.8	10	253	398889	104.3	6.8	5.8	1
80			47	2010	Female	Married	Primary		24.8	52	137.08		9.6	192	362975	115.8	16.7	3.9	14	480	76.34	38	12.8	207	200	80.4	3	5.3	4
77			52	2010	Male	Married	Secondary		60.6	80	118.69		8.7	192	1579	96.9	4.1	4.8	20.5	591	103.12	38.1	13.4	184	0	95.3	1.7	6.4	1
79			36	2010	Female	Married	Tertiary		15	257	102.85		12.2	196	4257			5.1	16.3	703	64.52	38.1	12.1	207	0	104.19	5.7	2.98	2
52			50	2010	Female	Married	Tertiary		14.2	219	138.32		8.9	310	504	115.1	5.4	3.5	35.8	447	127.32		9.4	362	113	115.1	5.4	8.1
80			32	2010	Female	Married	Primary		9.9	453	96.61		3.9	97	32394	107.4	3.2	6.7	22.9	643	63.92	33.4	11.6	281	59	107.4	3.2	4.52	1
76			57	2010	Female	Married	Primary		6.3	354	86.84		9.9	158	130785	115.9	1.9	6	14.5	1223	88.38	35.7	11.7	373	0	115.9	1.9	9.3
14			33	2010	Female	Single	Secondary		7.1	38	98.2		9.4	183	182732	101.7	2.6	4.3	7.1	38	98.2		9.4	183	182732	101.7	2.6	4.3	3
75			43	2010	Male	Single	Secondary		25.2	75	88.92		9.8	143	224239	112.7	0.9	3.6	26.8	163	84.46	39.4	12.7	118	20	112.7	0.9	2.8
77			35	2010	Female	Married	Tertiary		13.3	161	84.75		10	206	99704	129.2	1.9	4.2	15.9	594	63.25	32.1	10.33	246	200	129.2	1.9	8
0			31	2010	Female	Single	Tertiary		35.8	60	180.64		7.3	404	263871	100.7	9.3	6.2	35.8	60	180.64		7.3	404	200	100.7	9.3	6.2	1
4			32	2010	Female	Widowed	Secondary		6.4	216	89.29		9.9	227	1542	126.4	2.6	3.3	15.9	475	56.24		8.8	247	200	126.4	2.6	3
78			33	2010	Female	Single	Secondary		16.3	680	72.02		10.9	304	4060	87.4	3.3	7.5	26.1	728	57.18	30.6	10.4	258	20	87.4	3.3	4.3	1
39			49	2010	Male	Married	Secondary		35	79	196.03		9.3	275	705302	94.4	7.8	5	16	206	131.38		14.4	193	200	94.4	7.8	5.1
5			53	2010	Female	Married	Secondary		13.9	8	92.87		9.6	457	34895	92.2	2.5	4	24.6	19	82.86		10.2	386	750000	92.2	2.5	6.2
2			80	2010	Female	Widowed	Tertiary		42.4	115	93.08		7.3	272	200	83.2	5.4	6.4	42.4	94	93.08		9.7	843	200	83.2	5.4	5.3	4
79			33	2010	Female	Married	Tertiary		7.4	197	62.21		11.8	120	200	92.9	0.4	3.5	3.4	416	40.23	25.3	10.9	156	0	92.9	0.4	6.2
79			43	2010	Female	Single	Tertiary		21.9	424	97.96		10.2	211	8190	142	2.5	5.7	22.8	617	54.46	36.6	11.4	228	0	142	2.5	4.27	2
9			43	2010	Female	Separated	Primary		22.2	350	90.26		10.5	128	342292	96.1	5.3	5.9	15.2	274	93.18		10.8	141	193555	96.1	5.3	6.4
0			35	2010	Female	Married	Tertiary		7.9	258	100.71		11.2	232	3817	110.8	3.8	8.6	7.9	258	100.71		11.2	232	3817	110.8	3.8	8.6
74			42	2010	Female	Married	Primary		6.6	27	81.42		6.8	259	2569	103.2	1.8	2.7	17.4	395	56.57	43.8	13.5	260	200	103.2	1.8	6
33			38	2010	Female	Married	Tertiary		16.1	522	88.06		8.6	206	100330	113.4	2.6	7.8	14.5	570	84.45		10.4	296	9073	106.5	3.2	6	1
1			43	2010	Male	Married	Secondary		21.6	480	91.15		12.1	138	751	87.9	3.5	3.4	21.6	480	91.15		12.1	138	751	87.9	3.5	3.4
61			37	2010	Female	Married	Secondary		18.7	161	102.03		12.2	329	200	100.6	3.7	4.2	61.9	37	136.28	31.5	10.2	206	8983	100.6	3.7	2.6	2
77			42	2010	Male	Married	Primary		7.9	92	115.99		133	126	93890	106.6	2.6	3.6	43.9	208	78.15	49.2	16	117	0	91.3	3	2.1	1
1			52	2010	Male	Single	Tertiary		12	69	948.6		6.8	212	124848	100.9	37.2	3.4	15.6	802	73.74		13	32	124848	90.9	37.2	5.42	4
81			40	2010	Female	Married	Primary		219.9	131	67.79		13	84	3524	88.9	8.7	5.9	10	1005	53.96	38.9	12.2	93	0	88.9	8.7	4.74	2
23			47	2010	Female	Single	Primary		29.4	204	132.9		8.8	299	18764	120.8	4.3	3.5	14.8	183	99.96		9.5	173	448	120.8	4.3	2.7	1
1			44	2010	Female	Married	Tertiary		15	10	123.44		9	191	521495	108.9	5.1	4.8	15	10	123.44		9	191	521495	108.9	5.1	4.8
78			50	2010	Male	Married	Tertiary		20	682	148.74		13.5	181	200	105.8	3.8	5.5	5.4	811	87.1	42.8	14.7	192	40	91.4	3.8	5.2	4
53			33	2010	Male	Single	Primary		18.9	516	119.67		14	254	3214	113.9	5.1	9	18.9	516	119.67		14	254	3214	113.9	5.1	9
80			40	2010	Male	Married	Secondary		24.2	58	202.89		6.4	91	90771	106.7	6	3.8	20.6	465	85.05	34.5	11.7	204	200	106.7	6	3.9	3
0			38	2010	Female	Married	Secondary		7.4	435			7.1	545	256600	83.5	29.3	9	13.4	649	70.28		10.7	161	256600	74.4	20.5	5.27
0			55	2010	Female	Separated	None		36.2	31	132.97		8	118	269293	106.6	5	7.3	36.2	31	132.97		8	118	269293	106.6	5	7.3	2
0			50	2010	Male	Single	Secondary		11.1	505	112.72		13	207	200	113.2	3.1	5.1	11.1	505	112.72		13	207	200	113.2	3.1	5.1
11			42	2010	Female	Married	Secondary		21.3	415	83.27		9.5	239	2487	109.9	4	5.8	16.8	340	56.34		9.3	233	52536.1	109.9	4	6.3	1
0			38	2010	Male	Widowed	Primary		18.1	584	113.62		14.2	167	1168	94.9	3.1	6.6	18.1	584	113.62		14.2	167	1168	94.9	3.1	6.6
78			45	2010	Male	Married	Secondary		19.3	436	110.69		13.3	219	200	98.9	3.2	5.4	6	294	83.7	39.2	13.6	221	2330	98.9	4.8	3.6
36			35	2010	Female	Single	Primary		15.5	623	87.65		7.8	255	489682	113.2	2.3	6.2	11.7	1053	60.92		9.5	203	200	113.2	2.3	6.2	1
5			54	2010	Female	Widowed	Primary		92.2	459	102.26		9.7	379	108009	118.9	2.8	7.7	59.8	343	100.14		9.6	140	374277	118.9	2.8	13
0			41	2010	Female	Married	Secondary		8.3	457	82.62		10.4	191	18887	94.2	1.8	6.1	6.3	292	75.93		9.7	193	7270	84.4	6.3	6.2
46	1		33	2010	Female	Married	Secondary		4.2	273	68.07		9.1	127	16743	88.2	2.4	7.6	5.8	376	52.79		7	233	3053	88.2	2.4	3.4
80			48	2010	Female	Married	Secondary		28.1	91	97.67		9.1	315	26949	119.7	2.4	4.2	17.1	455	60.34	36.9	12.2	219	20	103.6	3.3	4.8	2
0			49	2010	Male	Single	Primary		18	33	278.38		9.9	176	81938	103	13.1	20.1	18	33	278.38		9.9	176	81938	103	13.1	20.1	4
79			50	2010	Female	Married			15.5	311	99.01		10.4	201	1531	101.3	2.4	3.9	6.8	772	66.74	41.5	13.1	244	0	101.3	2.4	4.51	1
75			45	2010	Male	Married	Tertiary		53.1	68	103.86		14.8	150	50425	108.6	3.7	5.7	19.4	315	66.06	34.1	11.8	178	3529.45	79.3	2.1	3.3	1
0			43	2010	Female	Married	Secondary		18.55	227	82.55		10	232	11801	87.81	2.2	8	18.55	227	82.55		10	232	11801	87.81	2.2	8	1
77			39	2010	Female	Married	Secondary		7.2	206	101.93		10.7	263	13785	113.7	3.9	5.2	1.8	575	61.94	38.6	12.3	295	0	81.6	3.9	3.98	1
75			40	2010	Female	Single	Secondary			147			10.5	145	217003			2.8	15.3	472	47.9	42.1	13.6	150	50072			2.86	1
8	1	1	40	2010	Female	Married	Tertiary		13.9	223	96.85		10.6	176	200	99.6	3.1	6.8	15.3	274	82.22		10.6	183	725	99.6	3.1	4.5	1
2			54	2010	Male	Single	None		37.9	88	149.4		10.2	370	94607	126.9	7.4	4.4	46.2	25	96.94		5.7	81	200	79.2	7.4	1.7	3
0			54	2010	Female				19.8	378	95.47		11.1	163	322530	88.7	3.6	5.1	19.8	378	95.47		11.1	163	322530	88.7	3.6	5.1
1			71	2010	Female	Married	None		5.4	13	78.96		9.4	325	423828	92.6	2.4	2.9	5.4	13	78.96		9.4	325	423828	92.6	2.4	2.9	2
79			38	2010	Female	Married	Tertiary		19.3	334	77.75		11.5	132	200	79.5		5.1	19.2	479	75.51	34.8	11.2	197	200	79.5		3.5	1
0			34	2010	Female	Married	Tertiary		16.9	275	82.75		10.9	93	12849	91.4	1.4	7.9	16.9	275	82.75		10.9	93	12849	91.4	1.4	7.9	1
80			55	2010	Male	Married	Secondary		52.7	226	127.34		13.5	229	88861	100.6	3.7	4.4	91.2	761	90.97	52.1	15.7	210	20	100.6	3.7	3.09
79			49	2010	Female	Separated	Secondary		46.3	140	95.51		11.3	220	120034	106.5	3.4	4.1	18	699	70.15	33.7	12.1	320	25	106.5	3.4	9.3
0			42	2010	Male	Single	Tertiary		15.8	237	109.58		13.5	175	1943	98.3	2.7	3.8	15.8	237	109.58		13.5	175	1943	98.3	2.7	3.8	1
0			40	2010	Male	Single	Secondary		13.9	441	132.64		13	183	45057	106.3	2.8	5.4	13.9	441	132.64		13	183	45057	106.3	2.8	5.4
79			65	2010	Male	Married	Primary		6.6	162	108.03		10.2	415	347863	108	4.6	8.7	13.1	327	79.92	45.8	15.5	349	145	108	4.6	8.8
80			44	2010	Female	Married	Tertiary		11.5	156	103.19		11	303	200	98.4	4.7	4.3	12.6	404	64.68	38	13	252	20	98.4	4.7	3.3	3
77			36	2010	Female	Married	None		12.7	435	66.35		10.2	169	699	87.8	2.3	6.8	18.9	895	46.82	38	13.5	232	25	87.8	2.3	3.79	3
78			44	2010	Male	Married	Primary		34.3	351	82.27		15.5	255	671	90.93	5.1	6	59.7	474	72.58	44.9	16.5	313	264	90.93	5.1	3.8	2
80			52	2010	Male	Married	Tertiary		22	175	188.95		6.1	254	732103	72.5	8.8	3.8	6.2	336	100.25	39.2	11.2	293	25	74.3	6.3	5	4
71			42	2010	Female	Widowed	Secondary		12.8	125	113.1		10.5	194	2324	103.5	3.5	4.1	14.5	362	86.36	33.8	10.9	241	200	103.5	3.5	3.2	1
58			32	2010	Female	Single	Tertiary		11.9	207	91.23		9.8	279	288429	103.8	3.3	8.3	15.1	197	76.41	29.2	11.5	162	497447	103.8	3.3	4.5	4
3			53	2010	Male	Married	Secondary		34.7	32	515.31		14.5	190	4679	126.5	27.9	6.6	29.4	80	131.65		13	213	200	126.5	27.9	4.8	1
79			37	2010	Female	Single	Secondary		15.4	228	86.87		9.4	240	14722	121.4	2	7	6.9	456	48.68	57.3	16.4	852	0	121.4	2	2.72	3
80			45	2010	Male	Single	Primary		23.1	143	119.12		13.5	231	2344	102.8	3.4	4.9	40.2	497	103.94	46.3	15.5	221	25	102.8	3.4	5.6	3
7			35	2010	Female	Married			20.6	440	98.64		12.2	250	200			4.2	15	542	88.13		12.2	242	200			5	2
75			47	2010	Female	Married	None		14.3	20	156.86		6.2	206	240667	86	7.8	6.2	18.5	943	99.44	49.9	15.8	227	0	86	7.8	6.03	1
80			47	2010	Female	Married	Primary		14.1	143	84.5		9.9	504	200	95.6	1.4	5.8	22.2	488	80.5	37.4	11.9	260	0	81.08	3.3	3.82	1
28			41	2010	Female	Single	Tertiary		15.7	185	96.52		8.1	323	60708	108.4	6.5	3.8	21.7	313	78.86		6.7	298	200	108.4	6.5	3.8	1
58	1		39	2010	Female	Single	Tertiary		27.7	289	116.46		8.8	204	127862	132.7	2.5	4.5	6.6	600	58.4		9.2	307	200	85.2	3.2	5.4	4
79			38	2010	Female	Single	Tertiary		29.5	285	88.06		12.2	282	36242	103	2	4.2	15.5	591	50.55	36.2	11.8	325	20	103	2	3.8	1
6			41	2010	Female	Married	Secondary		36.8	549	101.13		7.1	680	8554	112.9	1.9	5.5	31.9	423	77.01		9.7	244	99263	112.9	1.9	4.1
46			37	2010	Female	Married	Secondary		7.2	402	68.14		8	207	10001	82.5	1.2	6.9	3.8	258	61.57		7.1	256	194000	82.5	1.2	4.5	2
80			55	2010	Female	Widowed	Secondary		8.8	314	79.12		9.7	245	26888	99.2	0.8	3.7	59.18	575	54.1	39.5	13	219	200	99.2	20.9	3.8
5			47	2010	Female	Married	Secondary		28.4	487	83.92		10.2	467	3850	102.1	2.5	6.4	13.5	587	61.87		10.3	255	2702	102.1	2.5	5.6
78			48	2010	Male	Married	Secondary		31.2	337	115.79		12.3	317	67599	94.9	3	5.9	8.4	435	93.09	416	13.8	236	0	78.1	3	4.12	1
77			45	2010	Male	Married	Tertiary		57.7	71	107.76		13.8	76	203376	102.6	5	5.4	44	654	75.45	37.8	12.7	226	198	88.4	5.6	6.1
80			70	2010	Female	Separated	Primary		19.6	314	82.68		11.9	243	200	104.8	1	4.8	23.3	700	55.14	41.6	12.5	197	0	104.8	1	3.51	1
39			34	2010	Female	Married	Secondary		12.1	220	78.4		8.8	221	31622	101.5	2.4	4.4	17.6	554	79.17		8.7	188	200	101.5	2.4	5.1
71			46	2010	Male	Married	Secondary		18.4	12	112.11		6.2	193	452555	72	2.3	1.9	11.5	59	91.36	33.7	10.1	361	200	72	2.3	6.9
92			42	2010	Female	Married	Secondary		20	721	94.74		11.3	236	13338	95.7	2.8	5.7	8.5	483	72.66	39.2	12.8	302	170716	95.7	2.8	4.4	3
79			42	2010	Female	Single	Secondary		15	33	88.51		10.6	443	64200	101.9	2	7.3	14.9	101	72.7	44	14.2	286	1272	101.9	2	4.08	2
79			41	2010	Female	Widowed	None		23.3	11	120		12.3	169	71000	107.3	2.4	2.4	16	310	77.71	39.8	12.8	138	0	85	1.4	2.64	2
0	1		44	2010	Male	Single	Secondary		42	258	88.69		8.7	390	750000	105.9	2.4	8.5	42	258	88.69		8.7	390	750000	105.9	2.4	8.5	3
78			44	2010	Female	Divorced	Secondary		18.4	10	90.74		11.2	308	750000	87.7	2.3	4.5	17.7	506	57.38	41.3	13	237	0	87.7	2.3	3.63	2
78			42	2010	Female	Married	None		18.4	133	96.92		12.2	174	29407	110	2.7	5	16.2	488	87.09	39.5	12	207	0	93.9	1.9	5.3	2
0			44	2010	Male	Married	Secondary		8.8	543	140.15		13.3	279	14265	110.5	3.7	7	8.8	543	140.15		13.3	279	14265	110.5	3.7	7
28			43	2010	Male	Married	Tertiary		56.9	523	133.67		14.2	201	12421	103.7	4.5	6.1	38.5	779	97.53		14.5	217	12421	103.7	4.5	4.9
28			41	2010	Female	Married	Secondary		19.6	483	178.5		11.9	178	292213	111.3	9.6	5.7	20.4	181	23.6		8.3	136	1.387e+06	82.3	23.6	6.9
78			45	2010	Female	Married	Secondary		21.6	493	108.79		10.9	210	8490	107	3.7	7.9	19.8	604	76.78	29.6	9	188	37	107	3.7	6.5	3
0			38	2010	Female	Single	Secondary		30.8	19	108.53		5.5	394	1580	100.7	2.4	5.8	30.8	19	108.53		5.5	394	1580	100.7	2.4	5.8
79			37	2010	Female	Married	Secondary		22.9	142	426.63		7.2	251	367105	106.6	14.1	9.3	7.7	742	104.18	33.3	10.9	216	0	91.3	1.8	4.4	3
78			53	2010	Male	Married	Tertiary		16.9	379	116.01		12.3	165	18557	100.7	5.1	5	3.4	334	53.98	37.6	11.3	249	20	100.7	5.1	2.43
76			33	2010	Male	Single			39.7	89	255.71		8.4	214	750000	82.5	36.9	25.7	8.9	427	81.65	43	13.5	223	0	82.5	36.9	4.05
10	1	1	42	2010	Female	Single	Secondary		9	123	99.68		9.7	130	200	116.9	2.8	3.1	16.6	207	93.5		11	164	200	116.9	2.8	3.4	1
77			43	2010	Female	Single	Secondary		22.7	161	155.03		8.2	292	438186	116.9	6.6	9.7	11.7	885	64.33	36.1	11.6	260	32	116.9	6.6	4.55	2
79			61	2010	Female	Widowed	Tertiary		18.6	10	71.71		11.6	428	93583	90.8	1.7	3.6	69	488	63.23	36.1	12.3	479	0	90.8	1.7	7.3	4
5			50	2010	Female	Separated	Tertiary		21.6	63	118.46		10.4	222	37805	109.5	6.3	4.2	12.2	131	93.23		10.1	274	200	109.5	6.3	2.3	1
79			50	2010	Female	Widowed	None		29.8	117	103.45		9	308	276829	102.9	1.2	7.1	12.8	255	64.7	39	12.4	173	20	102.9	1.2	3.54	1
0	1	1	30	2010	Female	Single	Secondary		51	47	61.58		7.5	249	25694	94.2	1.1	7.7	51	47	61.58		7.5	249	25694	94.2	1.1	7.7
0			39	2010	Male	Single	Primary						6.8	247				10.3	89.4	85	88.49		8.3	110	114700	73.4	12	5.2
45			32	2010	Female	Single	None		4.6	109	112.84		9.3	208	537333	115.7	1.9	9	14.5	303	94.55		13.9	188	537333	115.7	1.9	5.1
64	1	1	43	2010	Female	Widowed	Tertiary		15.4	242	76.25		10.2	183	6434	100.8	1.7	5.7	13.9	808	62.67	35.9	10.1	198	200	100.8	1.7	5.2
76			29	2010	Female	Single	Tertiary		10.5	391	99.55		12.6	187	11351	101.2	3.8	5.1	13.2	730	71.68	38.1	12.1	278	0	97.3	1.4	4.4	3
76			64	2010	Male	Married	Tertiary		38.1	375	148.18		14	184	827	88.9	3.8	4.2	24.5	617	164.39	38.7	14.4	194	0	69.09	8	5.4	1
14			35	2010	Female	Married	Tertiary		16.6	363	75.05		12.2	236	7836	84.3	3	7.7	11.7	438	63.18		13.1	259	30240	87.7	2.9	4.5
68			31	2010	Male	Single	Secondary		14.2	232	97.86		10.3	199	57910	89.8	4.7	5.2	21.1	296	87.29		13.5	218	25	92.4	1.5	4.5	1
79			33	2010	Female	Married	Secondary		24.8	257	88.92		8.9	226	200	106.7	3.7	3.7	17.8	232	47.01	22	7.2	640	15724	96.5	0.9	5.1	3
79			31	2010	Female	Married	None		32.1	1085	92.34		13.2	256	200	104.9	4.4	7.4	9	1082	50.37	44.1	13.6	320	25	104.9	4.4	8.3	1
10			34	2010	Female	Single	Primary		26.5	463	100.29		11	174	34810	95.9	3.4	6.8	16.5	304	73.9		10.6	211	9180.98	95.9	3.4	5.2
1	1		57	2010	Female	Widowed	Primary		20	25	261.33		6.8	257	120476	111.7	9	4.2	65.9	43	104.33		5.3	133	120476	95.6	5.4	6	2
73			44	2010	Female	Single	Primary		18.2	263	109.26		11.9	251	41532	104.4	2	7.8	19.9	471	59.02	37.9	12.6	312	0	104.4	2	2.73
2			46	2010	Female	Single	Secondary		7.7	173	134.12		7.5	244	5454	94.9	3.1	2.1	10.6	173	150.71		6.8	205	5454	77.9	11.3	4.5
0			78	2010	Female	Widowed	None		36.2	16	176.48		10	235	360118	99.7	7.4	6.3	36.2	16	189.09		8	113	360118	99.7	4.2	5	4
0				2010	Female	Single	Primary		76.8	53	56.05		14.1	110	7322	102.53	4	5.9	76.8	53	56.05		14.1	110	7322	102.53	4	5.9
0			37	2010	Female	Single	Tertiary		100.8	35	248.28		6.2	126	750000	112.3	14.1	3.3	100.8	35	248.28		6.1	127	750000	112.3	14.1	3.4	3
0	1		56	2010	Female	Widowed	Secondary		39.8		140.38		9.4	396	189192	115.3	4.9	4.7	39.8		140.38		9.4	396	189192	115.3	4.9	4.7	3
76			67	2010	Male	Married	Secondary		26.6	194	132.07		11.7	217	60903	95.3	3.8	5.8	9.9	377	104.31	33.8	11.4	217	176	95.3	3.8	2.47	4
77			51	2010	Female	Widowed	Secondary		20	209	116.73		10.4	37	622	1.1	1.8	2.9	17.9	417	75.54	38	12.4	214	986.899	1.1	1.8	3.8	1
76			42	2010	Female	Single	Secondary		17.1	60	83.1		10.3	267	59352	94.8	1.4	3.2	25.6	337	80.01	36	10.5	189	200	94.8	1.4	4.2	4
80			44	2010	Female	Married	Tertiary		29.7	204	103.36		10.6	172	428296	101.6	3.2	9.5	12.3	833	64.38	44.8	13.7	229	22	101.6	3.2	8.12	4
78			37	2010	Female	Single	Secondary		18.3	99	89.95		9.2	235	92135	111.1	2.6	3	12.2	453	66.59	31.6	10.4	270	0	111.1	2.6	4.1	2
65			46	2010	Male	Married	Secondary		25.1	434	116.48		12.2	172	30211	89	2.9	4.2	27.2	428	74.46	34.3	11.4	142	4025.63	89	2.9	4.8	1
76			34	2010	Female	Married	Secondary		16.7	339	80		8.2	71	9780	81.9	1.9	3.2	4.4	705	48.19	30.5	10.4	139	25	81.9	1.9	6.4	1
77			31	2010	Female	Married	Secondary		7.5	391	72.61		10.1	214	14863	89.6	1.4	8.6	7.7	852	67.39	38.7	12.7	263	96	89.6	1.4	7
6			48	2010	Male	Single	Primary		138.4	131	124.46		9.6	133	200	115.7	3.8	4.6	11.2	132	75.15		8.5	220	200	93	3.3	7
0			43	2010	Female	Separated	Secondary		33.8	52	121.38		9.8	275	27491	84.6	2.6	5.5	33.8	52	121.38		9.8	275	27491	84.6	2.6	5.5	1
0			46	2010	Male	Married	Tertiary		31.6	22	111.46		10.4	220	382555	95.9	5.1	5.6	30.2	22	587.84		6.7	147	382555	89.8	93.4	5.3	2
79			37	2010	Female	Married	Secondary		10.5	186	75.68		10.7	234	9022	88.2	0.3	6.9	12.9	512	81.62	33.2	11.2	208	0	88.2	0.3	4.17	1
0			64	2010	Female				26.5	140	177.96		5.6	78	750000	88.9	21.9	1.7	55.7	140	73.39		7.4	181	750000	92.1	4.8	3.6
3			49	2010	Female	Married	Secondary		21.8	1030	115.84		12.9	159	24565	96.6	3	7.1	14.7	507	128.57		13.1	194	200	95.9	3.5	6.2
74			49	2010	Female	Married	Secondary		27.7	151	95.03		10.6	181	95928	111.2	3.2	4.8	12.6	436	77.99	43.8	12.5	190	0	111.2	3.2	3.19	2
76			39	2010	Female	Married	Tertiary		16.2	273	95.07		11.1	274	2251	89.2	2.2	4	8.1	624	68.92	37.2	12	235	0	75.7	2.9	4.1	1
72			35	2010	Female	Single	Tertiary		32.8	377	106.66		10.7	434	61463	107.1	3.1	7.5	9.5	472	66.17	34.4	11.7	296	25	100	3.7	4.8	1
26			72	2010	Male	Married	Primary		11	362	122.5		12	160	122891	90	3.9	7	12	338	128.41		10.5	218	39533.6	78.5	3.6	6.2	2
6			42	2010	Female	Married	Primary		13.4	71	76.43		7.9	231	156281	122.6	3.2	3.8	13.1	57	52.24		6	374	200	122.6	3.2	5.2	2
80			35	2010	Female	Single	Tertiary		15.5	29	92.69		9.8	201	126486	72.3	2.8	3.6	8	693	70.12	36.7	10.6	314	20	72.3	2.8	4.6	1
75			37	2010	Female	Separated	Tertiary		12.3	123	92.29		12.3	249	6555	94.1	1.8	3.6	7.6	485	48.02	35.4	11.4	372	170	94.1	1.8	4.19	1
75			40	2010	Female	Married	Secondary		12.8	827	96.73		11.6	244	200	86.2	3.5	6.2	24.6	848	76.79	40.4	12.4	482	0	86.2	3.5	3.92	2
28			26	2010	Female	Single	Secondary		19.7	537	63.94		8.9	226	200	105.2	4.2	5.6	21.1	166	131.95		9.8	274	200	105.2	4.2	17.4
72			26	2010	Female	Married	Secondary		10.5		97.95		12.5	263	200	96.3	4.6	6.1	4.6	1102	78.92	40.3	13.7	272	25	87.5	8.3	6.6	1
2			56	2010	Female	Divorced	Primary		13.8	239	96.04		10.3	253	9004	87.9	3.8	4.6	30.2	254	78.23		10.2	243	2124	87.9	3.8	4.9
9	1	1	43	2010	Male					583			12.6	198	1329			6.9	45.1	499	111.88		12.6	219	698.514			5.7
0			65	2010	Male	Married	Tertiary		22.8	314	109.86		14.5	207	242877	100.3	2.6	6.2	30	475	94.55		14.5	172	242877	100.3	2.6	4.19	2
79			39	2010	Female	Married	Tertiary		53.3	64	89.66		11	96	91865	110.7	3.2	5.1	8.1	371	66.75	39.6	14.8	154	0	110.7	3.2	3.12
0			53	2010	Male	Married	Tertiary		18.7	25	99.17		8.8	249	608447	95.3	3.4	2.7	18.7	25	99.17		8.8	249	608447	95.3	3.4	2.7	1
0			47	2010	Male	Married	Primary		30.8	11	128.61		6.9	31	750000	68.7	9.8	1.2	30.8	11	128.61		6.9	31	750000	68.7	9.8	1.2	1
0			54	2010	Male	Single	Secondary		111.3	37	111.67		6.7	310	437553	99.4	3.9	6.5	111.3	37	111.67		6.7	310	437553	99.4	3.9	6.5
13			34	2010	Female	Widowed	None		29.3	399	82.73		10.8	372	702525	113.8	0.4	7.6	29.3	399	82.73		10.8	372	702525	113.8	0.4	7.6
0			67	2010	Female	Widowed	Primary		18.8	142	285.2		10.5	261	750000	106	17.4	8.7	18.8	142	285.2		10.5	261	750000	106	17.4	8.7
46			34	2010	Female	Married	Tertiary		11.9	426	77.49		8.2	234	106550	80.1	1.9	4.9	9.5	857	95.2		11.7	293	200	86.3	1.3	4
0			64	2010	Male	Married	Secondary		67.1	33	110.26		7.7	221	425885	101.2	3.6	5.4	141.1	33	111.33		3.3	258	425885	35.6	4.8	5.4	4
76			41	2010	Female	Married	Secondary	Patient transferred	15.8	415	84.38		8.2	171	200	87.6		5.3	12.5	617	57.24		8.5	167	200	87.6		10.2
76			52	2010	Female	Married	Secondary		16.2	595	116.8		10.5	249	68012	104.7	2.8	5.8	23.2	852	76.01	29.8	9.9	412	20	104.7	2.8	6.4
70			44	2010	Male	Single	Primary		21.2	100	84.13		11.4	266	355894	110	1.3	4.6	6.9	212	85.76	35.4	11.8	237	200	78.7	5.7	3.6	3
77			42	2010	Female	Married	Secondary		71.8	39	61.04		10.7	327	750000	103.7	2	7.6	8.8	482	29.16	40.2	13.5	264	20	103.7	2	2.64	4
1	1	1	39	2010	Female	Married	Tertiary		20.8	307	81.91		10.7	266	200	84.7	3.3	5.2	75.4	534	107.02		11.1	244	200	84.7	3.3	3.1
58	1		40	2010	Female	Single	Secondary		12.3	30	107.64		8.8	348	556299	98.5	1.5	4.4	11.8	162	95.33		10.8	244	200	98.5	1.5	4.1
37			44	2010	Female	Single	Secondary		23.5	359	97.56		11.4	243	78689	92.5	2	5.7	21.1	706	89.48		8.6	228	25	92.5	2	3.6
8			37	2010	Female	Married	Primary		27.1	235	91.79		10.9	146	372587	103.5	0.1	5.8	10.9	301	88.06		3.4	142	200	103.5	0.1	5.2	1
39			38	2010	Female	Single	Secondary		15	36	92.97		7.1	341	412125	102.4	2.7	7.7	15	36	92.97		7.1	341	412125	102.4	2.7	7.7	3
79			49	2010	Female	Married	Tertiary		38.8	226	117.19		12.6	299	148803	96.6	1.5	5.2	33.7	1090	73.77	48.1	15.4	169	25	96.6	1.5	3.57	3
23	1		45	2010	Female	Married	Secondary		34.5	35	82.54		10.4	250	750000	90.9	1.7	3.8	24.5	38	56.03		8.6	263	750000	90.9	1.7	4.4	3
78			32	2010	Female	Married	Secondary		38	23	134.8		11.5	206	318554	100.1	3.6	2.1	11.2	434	89.69	34.6	11.4	262	56	78.9	4.5	3.2	4
75			39	2010	Female	Married	Tertiary		37.7	37	146.49		9.5	243	750000	81.3	9.9	5.4	17.2	315	202.7	36.7	12	185	200	81.3	9.9	3.1	4
0			37	2010	Female	Married	Secondary		12.6	453	72.98		9.6	160	25807	84.7	0.6	6.6	12.6	453	72.98		9.6	160	25807	84.7	0.6	6.6
76			58	2010	Female	Widowed	None		12	388	96.34		12.5	212	94286	91.3	2.4	3.5	8.7	924	75.31	39	12.8	242	42	91.3	2.4	3.3	1
35			48	2010	Male	Married	Secondary		11.3	476	169.65		12.3	153	200	80.2	5.2	6.8	12.7	518	139.44		10.4	289	25	80.2	4.5	16
78			42	2010	Female	Single	Tertiary		44.2	127	105.66		13	297	163446	105.7	7.1	5.6	24.2	1222	51.1	43.8	15.2	302	20	105.7	7.1	11.4
0			53	2010	Male	Single	Primary		17	394	112.02		10.7	183	557778	93.3	0.2	5.7	17	394	112.02		10.7	183	557778	93.3	0.2	5.7
77			49	2010	Male	Married	Secondary		34.2	350	161.45		12.4	249	11381	116.6	5.2	4.9	31.5	319	121.14	34.1	12.4	158	200	85.9	2.6	3.6
0			68	2010	Female	Widowed	Secondary		6	94	392.22		8.8	206	1353	96.5	49.6	5.9	8.8	94	1000.2		4.7	64	1353	59.5	43.3	3.5
39	1	1	25	2010	Female	Married	Secondary		14.6	128	76.7		10.3	187	162105	86.7	1.5	6.8	16	460	65.69		11.7	192	200	86.7	1.5	5.2	1
45			42	2010	Male	Single	Primary		45.5	62	112.17		11.6	256	750000	112.3	3	4.8	32.7	263	128.78		13.9	163	200	112.3	3	3.8
0				2010	Female
54			31	2010	Female	Single	Secondary		33.2	136	94.44		10.3	247	750000	105.4	2.2	7	20.8	445	66.21		10.6	176	200	105.4	2.2	4.6
0			34	2010	Female	Single	Tertiary		16.7	138	86.89		10.7	222	18526	97.4	0.6	2.5	16.7	138	86.89		10.7	222	18526	97.4	0.6	2.5	1
33			42	2010	Female	Single	Secondary		10.3	348	70.63		10.6	278	200	0.7	10.3	6.4	7.6	511	44.07		9.4	281	200	0.7	10.3	7.9
2			38	2010	Female	Married	Primary		74.2	526	57.44		10.5	208	15636	88.2	0.9	5.3	315.6	526	150.87		12.4	310	15636	88.2	12.1	5.6
3			41	2010	Female	Single	Primary		25.7	212	120.6		11.1	346	129583	109.4	4.1	12.2	32.9	266	44.86		11.7	401	1054	63.8	4.9	5.6	2
64	1	1	49	2010	Male	Single	Secondary		5.8	88	127.39		10.7	477	286372	105.2	8.4	8.1	19.2	315	80.12		11.4	301	25	105.2	8.4	3.1
0			48	2010	Female	Single	None		66.6	185	71.89		11.5	98	750000	99.9	3.8	5.4	66.6	185	71.89		11.5	98	750000	99.9	3.8	5.4
0			42	2010	Female	Married	Tertiary		17.8	73	111.27		9.5	208	229248	94.1	3.1	5.2	10.3	346	56.06		10.7	211	200	94.1	3.1	4.3
75			56	2010	Male	Married	Secondary		22.5	35	114.46		10.3	278	148376	111.1	3.4	5.4	16.3	507	78.66	44	14.1	289	0	111.1	3.4	5.7	3
54	1		36	2010	Female	Married	Secondary		25.9	376	86.65		11	298	9954	2.15	0.6	7.3	16.6	430	58.69		11.7	285	2843.4	77.8	3.7	4.2	3
15			47	2010	Male	Married	Tertiary		31.2	533	122.14		11.6	132	200	85.1	1.6	4.6	23.9	427	85.39		13.4	217	200	85.1	1.6	4.4	2
3	1	1	41	2010	Female	Married	Secondary		12.1	305	80.22		10	185	200	79.3	1.3	6.6	6.7	559	105.4		9.8	354	200	79.3	1.3	4.5	1
53	1	1	32	2010	Female	Married	Tertiary		19.9	392	76.69		15.4	205	24483	71.72	2.6	5.7	21.1	1135	92.17	29.7	8.9	332	12846	84	2.3	5.3
78			51	2010	Female	Married	Primary		27.3	110	93.14		7.8	211	10859	105.9	4.4	3.7	27	339	69.61	28.4	9.5	361	0	105.9	4.4	4.2	3
0			74	2010	Male	Married	Primary		15.1	50	105.65		9.5	245	193424	105	3.2	7.7	15.1	50	105.65		9.5	245	193424	105	3.2	7.7	2
0			34	2010	Female	Married	Secondary		9.1	192	70.65		11.2	149	8734	87.2	1.4	5	9.1	192	70.65		11.2	149	25	87.2	1.4	5	1
78			60	2010	Male	Married	Tertiary		9.4	31	93		7.8	263	750000	99.1	1.8	5.4	11.4	180	116.38	43.8	12.5	200	347.341	99.1	1.8	4.8	4
77			37	2010	Female	Married	Tertiary		19	269	85.01		7.1	180	297061	82.7	2.9	9.5	14.7	436	82.83	34.1	12.3	323	20	67.6	2	3.7	1
75			40	2010	Male	Married	None		87.9	204	98.14		10.2	130	750000	93.1	2.6	12.6	49.8	808	58.45	41.9	13.2	294	20	81.2	4.3	7.3	3
78			57	2010	Male	Married	Secondary		16.3	68	88.17		10.1	396	1087	97.2	0.5	7.7	5.4	300	76.23	36.1	12	341	200	97.2	0.5	7.8
0			39	2010	Female	Widowed	Secondary		26	127	179.65		9.5	363	338105	99.6	19.7	11.6	26	127	179.65		9.5	363	338105	99.6	19.7	11.6	3
73			47	2010	Male	Married	Tertiary		45.1	16	93.87		12.6	262	622881	107.8	4.7	5	52.1	200	79.47	46.8	13.9	270	52	107.8	4.7	4.3	3
77			39	2010	Male	Single	Primary		30.7	697	91.35		11.5	169	11821	116.6	5	5.2	25.7	684	96.28	31.8	10.6	212	33	116.6	5	17.99
76			39	2010	Male	Single	Tertiary		29.7	120	131.9		11.4	146	540579	106.6	2.5	5	8.3	369	137.25	37.4	13.1	151	0	69.6	7.8	2.46	2
75			43	2010	Male	Married	Secondary		22.8	158	92.04		9.7	198	79925	115.2	1.6	4.9	10.1	188	66.97	30.5	10.2	421	1953	97.04	2.4	6.2
79			41	2010	Female	Married	Secondary		31.9	163	79.82		11.6	247	5503	92.9	1.6	5.9	2.3	388	56.86	31.4	10.3	234	0	75.8	1.8	3.6	1
2			35	2010	Female	Married	Tertiary		14.3	589	76.35		10.5	232	1421	70.2	0.7	8	8.2	171	100.92		11.8	263	200	96.7	4.4	5.7
0			39	2010	Male	Married			86.6	39	69.19		4.9	116	200	75.8	3.4	0.5	86.6	57	69.19		4.9	116	200	75.8	3.4	0.5	4
78			37	2010	Female	Separated	Primary		17.8	318	111.27		12.3	234	21366	94.1	3.1	6.5	15	746	80.42	35.4	11.2	295	20	94.1	3.1	4.2	2
74			37	2010	Female	Married	Secondary		23.5	54	84.72		10.3	161	21452	99.8	1.6	3.8	9.7	856	75.75	31.2	11.2	200	0	99.8	1.6	4.4	2
52	1		46	2010	Female	Married			17.6	45	108.1		9.6	285	36044	92	1.2	5.1	8.7	682	50.27		10.5	228	200	92	1.2	8	3
0			56	2010	Male	Married	Tertiary		28.8	136	124.57		13.6	218	562260		1.5	6	28.8	136	124.57		13.6	218	562260		1.5	6	3
4			44	2010	Male	Separated	Tertiary		49.2	38	165.16		12.8	217	84174	96.3	14	4.1	13.8	292	52.95		5.8	232	200	96.3	14	0.8	3
76			54	2010	Male	Married	Primary		2.8	172	116.63		10.9	263	200	102.2	5.5	6.1	19.9	440	107.19	38.3	13.7	249	0	102.2	5.5	5.1	3
74			37	2010	Female	Married	Secondary		105.6	159	103.34		11.9	127	304039	112.3	2.4	4.3	12.7	671	65.39	34.1	11.8	180	43	78.1	2.8	3.9	1
60			34	2010	Male	Single	Secondary		37.3	106	120.04		12.9	206	750000	90.7	1.7	7.8	25.1	952	94.11	50.1	16.8	221	200	90.7	1.7	6.6	2
23			51	2010	Male	Married	Secondary		95.3		117.61		8.5	408	101163	106.4	4.6	10.5	24.2	175	79.79		13.1	223	200	106.4	4.6	5	4
0			52	2010	Female	Married	Secondary		11.4	524	91.76		11.1	238	142143	98	0.6	6.4	11.4	524	91.76		11.1	238	142143	98	0.6	6.4
68			36	2010	Female	Single			7.2	145	101.13		10.6	322				5.7	13	281	116.99	32.4	11.1	272	25			7	2
40			36	2010	Female	Married	Secondary		26.2	317	96.68		8.8	184	161284	108.9	2	5.1	27.4	634	85.75		10	200	200	92.8	49	6.1
79			39	2010	Female	Married	Tertiary		12.4	429	86.21		11.6	227	200	84.2	1.2	15.8	18.2	547	77.3	37.1	12	0.227	25	84.2	1.2	1.23	3
78			42	2010	Female	Married	Secondary		17.7	215	67.79		11.7	256				3.6	9.2	189	53.04	37.7	12.9	231	0			4.8	3
76			58	2010	Female	Married	Primary		47.5	347	124.11		16.4	199	169869	98.5	2.4	6.6	21	1146	107.05	14.5	14.5	183	20	98.5	2.4	6.45	2
45			47	2010	Male	Widowed	Secondary		10.4	311	5.5		11.4	97	251788			4.5	22.7	395	79.27		13.8	163	200	101.8	3.3	4.1
76			32	2010	Female	Single	Tertiary		10.8	71	71.6		9.6	302	103525	96.8	0.5	5.4	10.4	636	58.32	32.5	10.7	280	20	96.8	0.5	3.84	3
73			47	2010	Male	Married	Tertiary		15.5	32	122.93		12.9	207	283175	101.2	4.3	7.4	37	78	75.28	52.2	16.7	168	222922	101.2	4.3	4.2
0			45	2010	Male	Single	Secondary		25.4	36	126.08		6.5	302	750000	72.3	3.2	4.6	25.4	36	126.08		6.5	302	750000	72.3	3.2	4.6
0			39	2010	Male	Single	Primary		62.1	84	109.62		9.4	250	118656	91.7	2.9	3.9	62.1	84	109.62		9.4	250	118656	91.7	2.9	3.9	4
78			38	2010	Female	Widowed	Primary		9.1	58	90.64		9.2	210	512563	102.4	0.4	4.1	7.9	589	87.65	40.5	12.6	229	0	102.4	0.4	3.98	3
3			48	2010	Male	Married	Tertiary		20.4		139.18		13.8	280	150275	95.1	2.5	5.8	23	496	135.7		13.4	273	26325	95.1	2.5	4.7
0			38	2010	Female	Married	Tertiary		16.7	125	91.47		11.2	140	86046	92.6	1.9	4.6	16.7	125	91.47		11.2	140	86046	92.6	1.9	4.6	1
0			43	2010	Male	Married	None		14.7	61	614.83		7.8	351	54105	97.7	29.4	6.9	14.7	61	614.83		7.8	351	54105	97.7	29.4	6.9	2
7			35	2010	Female	Married	Primary		10.6	171	81.56		8.3	547	65565	105.1	1.6	6.2	27.3	352	54.01		10.3	209	200	105.1	1.6	5.8	3
0			33	2010	Female	Single	Secondary		24.1	369	454.17		7.6	228	750000	127.3	18.1	8.5	24.1	369	454.17		7.6	228	750000	127.3	18.1	8.5
46			34	2010	Female	Married	Secondary		21.1	468	91.9		10.3	244	12035	89.3	2.6	6.7	14	623	62.27		11	207	200	89.3	2.6	4.7	1
77			40	2010	Female	Married	Secondary						7.9	168				3.8	10.4	514	61.1	32.3	12.6	212	20	107.5	1.7	4.2
76			33	2010	Female	Married	Tertiary		21.8	329	77.27		10.5	195	18396	87.6	0.3	6.4	32.1	489	52.76	29.5	9.7	157	25	87.6	0.3	8.7	1
77			41	2010	Male	Single	Secondary		26.9	93	102.37		9.4	234	25330	98.7	2.9	4.1	28.8	358	104.68	36.2	12.6	186	20	88.9	1.6	3.5	3
11	1	1	39	2010	Female	Married			37.7		86.76				200		1.9		19	594	49.81		11.4	92	200		1.9	8.1	1
77			42	2010	Female	Married	Secondary		26.5	146	65.6		8.3	252	210780	99.3	1.2	5.6	15.4	482	43.9	36	11.4	265	21	99.3	1.2	3.3	3
62			44	2010	Female	Married	Secondary		8.3		81.36		10.8	227	200	71.74	3.5	2.6	10.6	533	73.4	33.5	9.3	238	200	71.74	3.5	3.3	2
77			44	2010	Female	Married	Tertiary		7.6	152	85.7		10.5	261	135263	79.8	3.6	5.1	13.9	255	70.07	33.6	10.8	221	472	79.8	3.6	4	2
0			30	2010	Female	Married	Secondary		12.2	521	84.01		10.1	161	824	82.2	0.3	5.1	12.2	521	84.01		10.1	161	824	82.2	0.3	5.1
0				2010	Female
37	1	1	40	2010	Female	Married	Tertiary		8.5	1165	91.11		11.6	249	200	94.3	2.4	5.4	9.6	504	103.74		10.7	233	24191.1	94.3	2.4	3.4
45			56	2010	Male	Widowed	Secondary		13.5	19	120.51		11.2	42	432918	91.5	4.7	3.1	15.3	193	150.59		14.4	102	404000	91.5	4.7	4.3	3
78			45	2010	Female	Married	Tertiary		24.4	164	86.32		8.1	287	309222	100.7	2	4.5	10.9	323	73.27	38	12.7	256	20	77.2	1.6	4	1
75			42	2010	Female	Married	Secondary		19.5		83.83		9.8	255	11204	105	0.8	9.3	19	9	53.7	31.3	9.7	457	130715	105	2.8	4.1	4
8			33	2010	Female	Married	Secondary		38.1	335	79.57		9.1	286	43217	130.4	0.9	6.2	24.5	459	99.82		7.9	274	200	130.4	0.9	5.7
75			44	2010	Female	Married	Secondary		47.6	471	92.63		8.5	222	82929	102.9	2	5.7	9.5	507	63.95	32	10.4	374	0	102.9	2	5.5	1
74			65	2010	Female	Divorced	Secondary		40	50	119.66		7.5	214	750000	115.6		3.3	7.3	281	62.67	31.1	11.5	225	0	115.6		4.3
78			33	2010	Female	Married	Secondary		9.6	123	70.72		10.3	144	383848	90.9	0.4	7.5	11.2	417	52.37	29.8	9.9	261	4250	90.9	0.4	6	1
4			38	2010	Female	Married	Primary		6	263	68.67		11	143	12196	80.2	1.5	5.6	15.2	356	51.34		12.2	208	15413	80.2	1.5	5.3	1
76			31	2010	Female	Married	None		12.5	378	84.92		14	420	200	80	2.8	10.4	8.2	1118	54.59	44.3	13.6	345	0	80	2.8	5.01
74			34	2010	Female	Married	Secondary		22.7	214	101.43		13	246	54217	95	3.2	4.4	24.5	410	71.43	36	11.5	198	6428	95	3.2	4.2	1
0	1	1	52	2010	Male				34.6	538	111.84		12.6	238	17277	89.7	3.5	61.8	34.6	538	111.84		12.6	238	17277	89.7	3.5	61.8
7			42	2010	Female	Single	Primary		27.2	449	77.6		10.3	314	325905	85.6	3.5	8.9	37.4	366	104.19		7.8	365	37183.9	85.6	3.5	7.1
2			53	2010	Female	Divorced	Tertiary		40	133	102.02		10.1	221	495713	101.1	4.7	6.3	8.8	165	100.77		10	216	200	101.1	4.7	5.6	4
77			56	2010	Male	Married	None		46.4	35	284.07		9.3	191	7750000	106.3	7.5	3.5	16.7	220	99.31	34.1	11.4	265	200	86.84	3	4.1	4
75			45	2010	Female	Divorced	Tertiary		15	204	94.64		10.9	260	20433	87.4	1.3	6.4	83.9	527	81.99	35.5	13	175	0	87.4	1.3	3.64	3
77			40	2010	Female	Married	Secondary		11.9	401	74.82		10.2	187	462	78.4	1.6	6.1	24.8	354	77.92	25	8.5	197	200	78.4	1.6	5.6	1
74			34	2010	Female	Single	Secondary		20.2	491	105.8		10.7	165	9978	83.1	3.8	7.2	7.3	535	54.08	29.3	10.2	216	20	83.1	3.8	5.1
16			39	2010	Female	Widowed	Secondary		27.2	15	72.57		10	311	399773	88.9	1.8	5.9	23.5	29	83.33		12	356	66520.6	88.9	1.8	3.5	2
43			44	2010	Male	Married	Secondary		50.9	192	105.94		13.6	299	20105	94	2.6	5.9	50.2	498	91.54		15.2	231	25	94	2.6	5.8	3
22			40	2010	Female	Separated	None		17.2	926	111.01		10.8	228	200	71.1	3.8	5.3	11.7	786	68.67		7.9	225	1930	71.1	3.8	5.9
35			44	2010	Male	Married	Primary		34.6	9	87.01		10.3	310	36502	73.1	1.2	2.4	19	28	76.5		8.5	512	14449	73.1	1.2	2.9	4
75			63	2010	Male	Married	Secondary		71.6	416	125.65		18.3	100	750000	88.9	4.8	5	12.7	331	99.3	42	14.1	242	0	88.9	4.8	4	2
7			49	2010	Male	Single	Secondary		14.6	160	124.65		11.1	235	151203	102.8	4.2	7.1	29.3	274	91.82		12.2	272	200	102.8	4.2	6.6	2
77			38	2010	Female	Married	Secondary		10.5	233	90.13		9.4	196	674	84.7	1.8	4.1	18.1	319	61.73		10	173	7948	84.7	1.8	5	2
68			34	2010	Female	Married	Secondary		12.8	246	65.41		9.3	214	200	79.7	0.2	9.8	28.8	884	76.88	31.5	12.4	263	200	79.7	0.2	8.1	1
4			49	2010	Female	Married	Secondary		51.7	194	80.1		10.3	211	118707	105.6	3.7	6	20.8	265	86.42		10	369	200	105.6	3.7	13	3
62	1	1	54	2010	Male	Married	Secondary		11.1	143	120.21		12.8	192	91472	95.7	1.7	3.8	14.9	338	82.61	39.3	13	236	200	95.7	1.7	5
77			68	2010	Female	Married	Primary		38.1		96.35		9.8	457	750000	99.2	2.1	5.6	17.5	303	74.55	35.4	11.3	361	0	99.2	2.1	6.1	1
0	1	1	29	2010	Female	Single	Tertiary		25.6	184	102.53		8.3	309	45231	143.9	2	7.2	14.5	184	89.54		8.9	305	270685	142.1	2.6	6.5	1
0			34	2010	Female				48.9	370	73.34		13.9	272	569	86.3	2.5	7.2	48.9	370	73.34		13.9	272	569	86.3	2.5	7.2
24			47	2010	Female	Married	Secondary		20.6	238	96.01		11	149	27340	90.6	2.6	2.7	18.4	178	77.28		9.3	173	2898.25	90.6	2.6	9.6	1
74			28	2010	Female	Widowed	Primary		49.1	355	139.5		14.4	166	200			3.5	12.4	366	97.88	32.5	10.8	167	174756	95.7	2.1	4
43			49	2010	Male	Married	Primary		107.5	29	135.37		14.5	99	84260	98.2	2.4	5	52.3	90	80.67		13.4	122	200	98.2	2.4	6.7	4
2			37	2010	Female	Single	Tertiary		14.2	181	106.46		7.7	271	200	121.7	2.7	4.9	11.3	291	108.55		10.8	172	200	121.7	2.7	4.5
0			38	2010	Male								5.3	127				3.1					5.3	127				3.1
74			52	2010	Male	Married	Secondary		26.7	44	115.47		8.6	122	3740	85.7	3.7	3.6	9.9	249	102.53	41.5	13.1	162	20	85.7	3.7	3.09	1
50			35	2010	Female	Single	Secondary		14.1	194	84.39		13.1	122	426824	94.5	0.9	6.1	18.4	208	76.48		12.1	150	5816	94.5	0.9	7.4	1
78			32	2010	Female	Married	Tertiary		15.9	673	83.77		10.8	207	1406	96.6	2	5.6	15.4	419	49.03	33.8	11.7	283	0	96.6	2	4.7
32			57	2010	Male	Married	Tertiary		20.4	35	134.75		13.9	248	684509		4.9	4.8	18.2	208	113.09	43.4	14.1	306	0	76.2	3.4	4.7	3
9			29	2010	Female	Single			100.4		99.32		7.3	331	382121	86.3	3.8	7.3	18.3	62	914.22		11.2	315	200	43.01	21.4	7.8	4
19	1	1	41	2010	Male	Single			19.1	323	127.32		12.3	225	75181	76.6	4.4	3.3	12.2	620	70.25		13.6	246	200	76.6	4.4	3	1
0			34	2010	Female	Single	None		35.4		100.63		9.3	306	16605	104.9	3.3	5.3	35.4		100.63		9.3	306	16605	104.9	3.3	5.3
78			32	2010	Female	Single	Tertiary		15.7	710	109.09		12.3	225	200	80.5	1.7	5.7	11.6	614	60.19	38.5	12.6	258	25	80.5	1.7	5.4
33			39	2010	Female	Married	Tertiary		66	613	122.81		13	296	200			6.6	18.1	413	57.8		10.9	245	1832			5.1
76			51	2010	Female	Widowed	None		28.9	507	101.71		12.1	261	674065	96.6	2.3	6.4	10.4	526	117.94	31.5	10.6	297	0	81.4	3.9	4.5	1
0			34	2010	Female	Single	Secondary		29.2		668.91		11.6	147	750000	71.5	24	4.1	29.2		668.91		11.6	147	750000	71.5	24	4.1
29			42	2010	Male	Single	Secondary		9.5	444	130.12		12.8	224	10836	84.2	3.5	3.4	16.4	251	101.39		12	233	21109	84.2	3.5	4.7
74			44	2010	Female	Single	Tertiary		33	521	78.49		10.1	98	750000	85.7	1.9	9	13.1	1547	116.57	50.5	14.5	249	37	85.6	7.7	9.8	3
78			39	2010	Female	Widowed	Secondary		13.2	299	103.87		13.2	183	2020	107.1	2.4	6.8	11.3	438	69.79	42.3	14.3	292	53	107.1	2.3	6	2
76			34	2010	Female	Single	Tertiary		38.9	14	97.57		10.8	134	11623	93.6	1.3	2.2	20.6	345	73.22	38.8	12.2	165	0	93.6	1.3	1.84	2
77			33	2010	Male	Single	Secondary		28.3	300	132.8		14	178	5346	95.7	1.7	4	38.8	487	100.88	40	13.6	210	78	95.7	1.7	3.9	2
77			33	2010	Male	Single	None		11	603	110.65		14.6	167	726	89.8	2.1	4.9	11	451	66.55	40	14.5	198	2603	89.8	2.1	5.1
32	1		30	2010	Female	Married	Tertiary		12	399	102.22		12.1	273	200	107.8	1.3	3.5	18.6	484	58.32		9.7	252	1429	107.8	1.3	9.4
65	1		32	2010	Male	Single	Secondary		15	120	122.43		12.2	304	1398	124.6	2.1	6.1	22.8	173	95.51	40.2	11.8	258	200	124.6	2.1	6.2	2
1			45	2010	Female	Married	Secondary		60	13	115.98		8.8	108	118583			1.7	42	22	118.44		9.1	225	91453			3.6	4
78			41	2010	Female	Widowed	Primary		20.1	82	134.83		10.3	161	644523	99.9	5.5	4.6	11.9	647	107.83	47.1	15.4	256	25	99.9	5.5	6.5	1
47	1		46	2010	Male	Married	None		15.9	97	110.52		13.4	393	200	80.8	1.9	4.5	4.5	54	75.01		11.6	553	200	80.8	1.9	6.4	1
1			30	2010	Female	Single	Primary		23.6	29	128.17		9.8	245	149580	98.2	6.4	2.9	23.6	29	128.17		9.8	245	149580	98.2	6.4	2.9	3
9			40	2010	Female	Married	Primary		27.5	406	137.4		8.2	412	45289	95	2.3	13.4	24.2	190	69.26		6.3	276	31028.5	95	2.3	16.7	4
0			61	2010	Male	Married	Tertiary		18.2	306	101.05		9	142	297957	106.3	1.5	5.2	18.2	306	101.05		9	142	297957	106.3	1.5	5.2
0			46	2010	Female	Married	Secondary		8.7	532	82.8		8.1	191	7711	81.2	0.6	7.7	8.7	532	82.8		9.8	209	7711	81.2	0.6	9.7
6			47	2010	Male	Single	Tertiary		17.8	154	69.36		7.9	402	200	88.2	3.1	8.5	17.8	154	69.36		7.9	402	200	88.2	3.1	8.5
13	1	1	39	2010	Female	Single	Tertiary		4.49	252	98.02		11.4	319	72222	87.2	2.8	5.3	11.2	358	109.46		10.8	249	200	87.2	2.8	3.3	2
25			48	2010	Male	Single	Primary		18.3	46	133.48		13.5	241	52553	108.3	1.6	3.4	40.3	29	61.89		10	268	279220	108.3	1.6	8.1	1
0	1		33	2010	Male	Single	Secondary		24.9	261	118.15		12.9	231	200	102.6	1.8	4.2	24.9	261	118.15		12.9	231	200	102.6	1.8	4.2	3
25			30	2010	Female	Married	Secondary		13.5	408	73.25		9.2	286	52553	86.1	2.2	5	13	600	82.81		11.1	321	200	86.1	2.2	4.3
76			39	2010	Male	Married	Secondary		19.4	304	120.36		14	1213	5581	105.5	2.1	5.3	21.8	355	85.23	44.5	15.2	276	0	110.6	2.5	3.4	1
74			47	2010	Male	Married	Secondary		19.3		109.36		10.7	320	613889	85.7	2.4	7.2	8.2	209	83.57	42.6	12.8	240	0	82	2.6	1.76	3
0			63	2010	Male	Married	Primary		18.8	304	129.9		11.8	156	39844	101.4	3.6	5.3	18.8	304	129.9		11.8	156	39844	101.4	3.6	5.3	2
30			43	2010	Male	Single			21.3		105.83		6.3	433	750000		9.4	5.7	41.8	184	79.82		11.5	437	393946		9.4	8.9	3
0			49	2010	Female	Married	Secondary		10.3	231	309.68		11.4	411	23886		17.8	7.8	10.3	231	309.68		11.4	411	23886		17.8	7.8	1
14			42	2010	Male	Married	Primary		47.4	168	115.24		10	268	271611	104.2	4.6	6.8	25.9	318	59.66		13.5	222	200	104.2	4.6	4.4	1
74			44	2010	Male	Married	Secondary		75.5	278	323.86		8.3	117	294916	134.8	15	5.1	15.6	621	141.55	46.8	14.3	178	0	134.8	15	5.48	4
35			58	2010	Male	Married	Tertiary		20.8	28	140.89		12.9	196	63056	84.8	2.7	2	14.1	199	118.37		12.3	250	200	84.8	2.7	4.4	3
25	1		41	2010	Female	Married	Tertiary		15	346	80.51		10.4	171	200	95.7	2.6	6.3	9	451	69.37		10.8	156	379.895	95.7	2.6	5.8
3			39	2010	Female	Single	Secondary		91.5	419	94.93		11.7	250	200	85.4	6.6	5.3	91.5	419	94.93		11.7	250	200	85.4	6.6	5.3
78			55	2010	Male	Married	Primary		40.9	433	138.67				32628	89.2	4.1		36.7	543	109.76	47.5	15.9	209	25	89.2	4.1	4.5
75			39	2010	Female	Married	Secondary		14.4	394	84.02		9.7	264	2715	76.9	1	6.9	11.1	670	55.37	37.2	11.8	238	0	73.2	4	3.77	1
31			36	2010	Female	Married	Secondary		4.7	548	78.78		11.5	317	200	82.2	0.4	5.9	6.5	482	64.31		9.6	410	200	82.2	0.4	11.6	2
59			47	2010	Male	Married	Primary		26.5	140	65.6		9.1	258	52781	99.3	1.2	5.8	32.8	303	79		13.6	258	200	99.3	1.2	3.2	3
0			63	2010	Female	Married	Primary		9.7	153	152.81		9.4	319	550755			4	9.7	153	152.81		9.4	319	550755			4	1
14			42	2010	Female	Married	Secondary		111	12	90.71		9.4	381	60185	82.6	2.3	6.1	36.7	60	74.09		10.4	220	144324	82.6	2.3	3.1
0			35	2010	Female	Married	Secondary		20.5	12	110.94		6.8	308	78943	96.1	4.4	3.3	20.5	12	110.94		6.8	308	78943	96.1	4.4	3.3	4
74			41	2010	Male	Single	Tertiary		33.3	20	127.28		12.2	216	419355	98.7	2.5	3.5	13.1	581	34.87	46.5	15.7	189	25	98.7	2.5	5	2
75			54	2010	Female	Married	Tertiary		19.5	685	113.86		12.5	212	200	107	4.2	5.8	12.1	894	68.97	39.2	12.3	367	20	91.4	2.2	6.9	1
38			42	2010	Female	Married	Primary		32.1	298	89.65		11.8	259	200	103.8	1.3	4.1	25.7	327	64.49		11.3	313	200	103.8	1.3	4.3	1
75			43	2010	Female	Single	Secondary		19.7	431	98.72		12.3	264	200	103.4	1.8	6.4	31.4	380	67.55	32	10.1	343	25	103.4	1.8	6.6	2
73			37	2010	Female	Married	Secondary		12.1	482	80.74		11.8	112	542	88.9	1.5	7.1	15.3	438	56.95	37.4	11.5	167	0	88.9	1.5	2.37	1
0	1		34	2010	Female	Single	Primary		73	60	152.56		9.4	133	79278	101.5	4.6	3.4	73	60	152.56		9.4	133	79278	101.5	4.6	3.4
75			53	2010	Male	Married	Secondary		18.2	29	73.12		12.9	267	58137	98.3	1.7	7.5	20.2	404	53.91	39.2	11.9	177	0	98.3	1.7	4.53	3
59	1	1	39	2010	Male	Married	Tertiary		35.2	501	110.07		12.9	189	13561	102.5	3.3	3.4	28.8	314	77.74	43.1	14.4	213	15917.3	102.5	3.3	4
22			72	2010	Male	Divorced	Primary		9.1	23	70.65		9.6	339	65566	87.2	1.4	4.3	27.7	90	102.75		10.6	365	200	82.4	4.8	4.5
78			61	2010	Male	Married	Secondary		37.6	65	124.14		9.9	189	750000	113.9		3.5	10.3	511	66.93	36.5	12	231	25	91.42	2.2	5.1
0			39	2010	Male	Single	Primary		34.8	184	183.62		6.6	220	89319	93.7	7.1	12.1	34.8	184	183.62		6.6	220	89319	93.7	7.1	12.1
0			44	2010	Female	Married	Primary		23.1	458	231.5		10.1	727	7236	118.9	7.9	15.9	23.1	458	231.5		10.1	727	7236	118.9	7.9	15.9
37			35	2010	Female	Single	Tertiary		18.1	73	98.98		8.5	307	213881	107.1	2	6.9	14.1	333	62.51		10.5	248	200	107.1	2	5.8
73			35	2010	Female	Single	Secondary		46.2	811	122.09		11.5	318	3125	130.3	2.6	4.3	6.8	494	78.56	39.4	13	405	200	130.3	2.6	12.6
76			53	2010	Female	Widowed	Secondary		13.4	814	88.42	8.9	10.7	189	8675	89.6	4	7.3	9.4	811	69.33	35.7	11.1	497	25	89.6	4	8.1	1
73			42	2010	Female	Married	Secondary		5.2	533	71.18		10.7	172	200	86.9	1.7	4.5	-1	783	60.41	37.8	11.8	213	0	86.9	1.7	5.5
77			39	2010	Female	Single	Tertiary		26.2	10	92.72		9	242	47285	94	0.6	4.1	13.2	153	80.52	35.8	11.4	210	779929	94	0.6	3.89	2
75			33	2010	Female	Single	Secondary		18.3	436	111.46		7	401	233879	113.3	2.5	6.7	11.4	295	62.99	28.8	9.1	418	121215	113.3	2.5	8.02	3
0			39	2010	Female	Single	Tertiary		20.1	77	109.56		5.5	283	143548	122.8	2.5	9.4	20.1	77	109.56		5.5	283	143548	122.8	2.5	9.4	1
74			24	2010	Female	Single	Secondary		33.1	27	94.26		9	316	142609	93.2	4.9	1.3	7	17	54.65	36.3	11.3	174	162070	93.2	4.9	3.7	4
75			52	2010	Male	Married	Secondary		21.1	198	141.53		10.2	328	28208	105.5	3.5	9.1	7.6	320	94.39	39	12.1	193	0	105.5	3.5	4.93
70			41	2010	Female	Married			40.2		92.35		10	232	370692			3.6	7.6	85	61.12	28.6	9	549	2960064	107.5	3.5	8.5	3
77			39	2010	Female	Married	None		12.3	41	70.59		11.6	341	137468	88.2	1.8	7.7	6.1	445	47.73	31.8	12.3	252	0	88.2	1.8	5.3	1
0			39	2010	Female	Married	Secondary		36	347	738.21		7.7	311	44318	120.4	40.2	10.8	8	347	590.18		7.7	311	44318	111.3	34.1	10.8	1
51			45	2010	Female	Married	Primary		24.1	114	129.53		7.7	499	102429			4.9	9.7	369	92.5		11.1	279	25	87.78	3.8	5	2
30			39	2010	Female	Married	Secondary		26.8	172	86.39		12.1	273	200	109	2.8	4.5	37.2	276	84.14		11.6	245	35997	109	2.8	4	1
62			39	2010	Female	Married	Primary		28.4	199	106.71		10.2	178	17276	114.7	3	8.1	13.3	426	77.47	33.1	10.9	180	200	114.7	3	4.8	2
4			64	2010	Female	Widowed	Primary		27.5	285	100.97		12	151	200	92.3	4.8	3	27.5	285	100.97		12	151	200	92.3	4.8	3	1
75			45	2010	Female	Married	Secondary		0.7	51	146.28		7.3	482	289399	97	3.7	4.4	5.5	407	83.29	41.4	14.1	245	240	117.6	10.7	4.7	3
74			57	2010	Male	Single	Primary		24.3	130	105.8		7.8	179	40062	104.9	3.7	3.1	10.1	467	86.18	32.7	11.8	326	0	104.9	3.7	4.2	1
77			37	2010	Female	Married	Secondary		3.4	272	13.3		10.3	786	7093	115.4	3.4	12.7	6.2	397	53.35	37.8	12.1	235	0	115.4	3.4	3.11	1
0				2010	Male				12.2	200	131.48				7266	110	2.4		12.2	200	131.48				7266	110	2.4
15			49	2010	Male	Married	Primary		47.9	56	99.08		12.1	118	1918	102.6	2.4	4.3	31.8	117	78.59		13.8	162	489043	97.2	1.4	3.6
73			57	2010	Male	Married			20.8	110	96.32		9.2	378	301559	97.7	3.3	4.5	40.3	189	84.85	34.3	10.9	223	240.963	84.7	2.7	3.4	3
77			45	2010	Female	Married	Secondary		41.1	43	74.51		9.1	451	21326			13.9	10.9	209	39.78		8.7	485	229.735			9.1
74			47	2010	Male	Married	Secondary		31.8	182	111.66		11.7	106	251136	98.5	2.4	5.3	25.5	668	91.21	43.5	14	248	20	98.5	2.4	9.8	3
27			45	2010	Male	Separated	Primary		41	145	86.61		9.1	280	202761	92.6	1.5	4.9	177.6	44	193.23		6.5	248	451996	75.83	15.4	12.2
78			39	2010	Male	Separated	Secondary		27.9	139	130.82		10.9	339	20435	115.4	3.9	5.1	9.3	527	76.85		12.1	309	200	115.4	3.9	5.2
76			43	2010	Female	Married	Secondary		19.6	323	76.57		9.3	310	52157	81.7	0.7	5.7	11.6	525	56.36	38.7	13.1	276	0	81.7	0.7	3.47
55			67	2010	Female	Widowed	None		14	30	116.42		9.4	300	218365	107.8	2.8	3.1	14.1	58	998.4	15.8	5.2	558	25	85.34	41.2	10.9
0			43	2010	Female	Married	Secondary		67.4	448	80.75		11.3	236	200	77.73	1.7	8.9	67.4	448	80.75		11.3	236	200	77.73	1.7	8.9
69			42	2010	Female	Married	Secondary		14.3	133	69.41		10.7	212	35761	78.6	1.1	3.2	7.4	151	111.22	30.5	9	358	229485	78.6	1.1	4.8
22			52	2010	Male	Married	Tertiary		64.2	386	148.37		12.6	281	13951	118	1.9	8	43.1	589	124.8		13.3	182	19489.3	118	1.9	8.5
42			47	2010	Male	Married	Tertiary		35.6	6	194.39		8.6	130	515677	75.4	11.8	4.3	13.3	189	152.31		11.9	164	200	88.7	4	4.1	4
3			53	2010	Female	Married	None		12.1	149	123.27		10.2	126	120862	96.8	2.8	4.6	12.1	149	123.27		3.7	241	120862	96.8	2.8	2.3	3
5			55	2010	Male	Married	Tertiary		95.9	378	136.31		12	180	2316	86.8	3.7	6.8	33.2	479	110.13		12	194	33659	86.8	3.7	6.7
0			33	2010	Female	Single	Tertiary		97.6	570	111.09		10.7	359	11491	102.6	1.9	4.3	97.6	570	111.09		10.7	359	11491	102.6	1.9	4.3
0			47	2010	Male	Married	Primary		13.7	165	101.57		6.2	413	304738	123.1	2.7	5.1	13.7	165	101.57		6.2	413	304738	123.1	2.7	5.1	4
41			51	2010	Male	Married	Primary		32.2	457	107.29		11.7	245	22782	102.9	2.6	6.7	17.4	542	79.03		12	248	25	102.9	2.6	6
74			35	2010	Male	Married	Secondary		14	188	129.4		11.8	213	53120	109.5	3.3	3.3	21.5	585	89.42	43.4	14.4	312	25	109.5	3.3	5.3	3
27			28	2010	Female	Single	Secondary		13.8	609	86.1		12.3	265	163263	108.7	1.8	6.5	23.9	479	77.91		6.1	74	606000	108.7	1.8	15.4
60	1	1	55	2010	Male	Married	Primary		116.1	351	108.87		12.9	802	37189	84.6	2.3	4	30	682	87.22	46.9	15	248	25	84.6	2.3	5.3	1
46			46	2010	Male	Married	Tertiary		40.9	482	125.16		15.4	199	11221	101.6	3.4	5.8	36.9	443	97.65		14.9	157	36878.2	101.6	3.4	4.8
6			35	2010	Female	Single	Tertiary		14.8	439	97.87		12.5	228	200	91.2	1.5	4.3	12.3	645	44.25		12.8	232	295.734	91.2	1.5	5.3
76			67	2010	Male	Married	Primary		15	26	112.66		15.9	178	179987	106.6	1.5	4.6	21.2	127	97.17	46.2	15.2	366	25	106.6	1.5	6.2	2
77			49	2010	Female	Married	Secondary		37.8	83	126.69		10.8	166	7427			4.7	23.7	372	108.72	35.3	11.3	230	0	125.33	4.5	3.4	3
77			29	2010	Female	Single	Secondary		10.4	564	80.55		10.5	185	17318	87.1	1.8	7.8	11	688	57.53	44.7	14.6	215	2864	87.1	1.8	5.77	1
77			34	2010	Female	Single	Tertiary		17	124	112.84		11.9	267	90496	112.4	3.8	6	9.2	618	70.21	35.7	12.9	283	0	112.4	3.8	4.82	2
2			30	2010	Female	Married	Secondary		19.4	774	108.92		11	238	33793	84	4.5	7.3	9.2	1247	62.36		12.2	321	10710	84	4.5	5.4
77			47	2010	Female	Single	Tertiary		22	137	102.71		11	224	28360	102.6	2.7	6.8	3.5	456	65.96	25.4	9.2	359	0	102.6	2.7	3.01	3
56	1	1	28	2010	Female	Married	Secondary		13	170	88.02		10.2	169	33129	109.9	0.9	9.9	9.7	868	64.16		12.8	273	200	109.9	0.9	5.4
8			45	2010	Male	Married	Tertiary		26.2	511	175.3		11.2	178	239887	100	5.5	5.7	25.3	300	183.19		10.1	120	232468	113.4	6.9	5.3
75			37	2010	Female	Single	Secondary		22.5	328	88.94		13.2	225	5360	90.5	3.9	4.5	25.5	132	55.4	40.8	12.8	170	37580	90.5	3.9	3.6	3
63	1	1	41	2010	Female	Single	Primary		20.6	407	96.66		12.9	362	10617	97.7	1.9	7.3	32.6	436	65.25	37.1	12.6	287	935	95.3	2.9	7.4
0			58	2010	Male	Married	Tertiary		23.8	74	163.34		8.9	291	717072	107.1	9.2	11.9	23.8	74	163.34		8.9	291	717072	107.1	9.2	11.9	2
0			50	2010	Male	Single	Secondary		14.3	33	157.67		10.2	383	133516	109.7	4.2	4.9	14.3	33	157.67		10.2	383	133516	109.7	4.2	4.9	1
77			34	2010	Female	Single	Tertiary		23.1	206	98.2		12.2	333	86729	106.6	2.1	5.8	29.4	596	68.44	38.5	12.9	316	0	106.6	2.1	4.4	2
75			31	2010	Male	Married	Primary		17.1	11	160.42		7.8	616	93428	107.3	5.7	4.7	26.3	359	98.48	44.6	15	183	0	107.3	5.7	3.38	4
0			39	2010	Female	Married	Secondary		43.2	10	100.06		8	54	379857	80.5	2.9	4.7	43.2	10	100.06		8	54	379857	80.5	2.9	4.7	4
7			42	2010	Male	Single	None		42.2	6	150.35		7.7	192	377869	72.6	4.1	3.1	16.4	106	235.67		7.9	66	200	85.3	2.3	1.6	4
0			43	2010	Male	Married	None		131.6	57	110.89		7.6	181	750000	100.6	8.3	4.7	131.6	57	110.89		7.6	181	750000	100.6	8.3	4.7
46			54	2010	Male	Single	Secondary		2.97	169	21.7		11.2	153	164306	1.42		6.3	18.8	270	148.04		11.4	138	195754	115.9	5.9	5.2	1
77			53	2010	Female	Widowed	Primary		16.3	186	94.6		12.2	173	332947	111.3	3.9	4.7	36.2	854	78.45	37.9	12.4	240	200	111.3	3.9	6.4	2
50			38	2010	Female	Widowed	Tertiary		52.2	91	82.66		9.4	232	235674	105.3	1.5	3.1	27	653	59.9	35.9	12.9	227	25	105.3	1.5	4.6	1
16			47	2010	Male	Married	Secondary		20.9	391	127.48		11.8	226	200	101.6	3.4	4.8	16.1	211	105.2		10.2	252	4612.18	101.6	3.4	6.8
22			38	2010	Female	Married	Tertiary		14.6	637	101.84		11.2	157	200	98.9	1.7	7.5	9.5	420	53.48		8.1	143	200	98.9	1.7	8.2
2			43	2010	Female				27.9	26	98.2		11.2	107	26412	88.2	1.9	2.1	21.3	12	142.34		7.8	59	140000	53	10.4	0.7
7			24	2010	Female	Single			13.8	617	104.03		13.5	329	200	89.4	3.2	6.8	16.1	654	59		13	269	6058.38	89.4	3.2	6.3	1
70			40	2010	Male	Married	Tertiary		31.1	207	132.04		12.9	258	37143	100.8	2.2	3.8	20.7	532	113.96	45.8	14.6	186	20	100.8	2.2	2.95	2
73			41	2010	Female	Married	Secondary		14	559	97.31		10.3	221	200	96.7	4.5	6.1	14.6	565	51.7	34.5	10.3	276	20	96.7	4.5	8.04	3
76			36	2010	Female	Married	Secondary		21.1	396	69.12		10.5	218	79735	73.1	1.8	7.9	16.9	718	75.9	35.9	12.2	260	25	68.17	4	6.7	3
0			38	2010	Male	Single	Secondary		12.3	31	39.06		5.1	90	6948	71.28	2	2.8	12.3	31	39.06		5.1	90	6948	71.28	2	2.8
3			42	2010	Male	Single	Primary		27.7	124	109.89		12.9	214	48063	90.2	2.3	4.3	27.7	124	109.89		12.9	214	48063	90.2	2.3	4.3	1
74			36	2010	Female	Married	Tertiary		31.2	472	83.34		11.9	165	200	79.5	1.8	8.1	13.5	820	79.37		11.9	190	200	79.5	1.8	4.8
69			38	2010	Female	Married	Secondary		10.7	158	77.86		9.9	178	4881	95.8	1.3	5.4	21.9	530	82.72	29.1	9.6	210	0	95.8	2.7	5	1
36			42	2010	Male	Married	Primary		7.6	70	139.96		8.9	303	451172	117.9	2.7	8.4	15.5	156	113.1		11.1	247	200	117.9	2.7	5.7	3
73			38	2010	Female	Married	Secondary		15.3	87	113.09		11	171	4172	165.7	1.3	2.6	3.7	328	91.43	40.3	12.7	194	0	106.2	3.7	4.5	2
0			37	2010	Female	Single	Secondary		15.4	52	98.71		11.5	300	418402	106.4	3.6	5.1	15.4	52	98.71		11.5	300	418402	106.4	3.6	5.1
0			55	2010	Male	Married	Tertiary		50.1	27	228.49		6.4	178	750000	87.4	21.2	5.4	50.1	27	228.49		6.4	178	750000	87.4	21.2	5.4	4
0			46	2010	Male	Married	None		20.9	30	169		9.2	320	350630	111.9	4.6	11.3	20.9	30	169		9.2	320	350630	111.9	4.6	11.3	4
25			33	2010	Male	Single			8.1	71	160.88		6	830	63448	114	7	5.3	20.9	170	30.61		7.1	713	1726	63.8	2.7	8.3	2
75			38	2010	Female	Married	Secondary		16.2	427	93.47		10.4	355	12474	104.8	3.7	8.5	20.2	671	58.48	33.3	10.8	168	25	104.8	3.7	3.9	2
22			40	2010	Female	Married	Secondary		9.5	392	90.71		10	302	72722	98.2	1.7	4.9	9.5	392	90.71		10	302	72722	98.2	1.7	4.9
0			33	2010	Female	Married	Secondary		7.5	106	79.66		13.4	205	91652	99.8	0.6	6.8	7.5	106	79.66		13.4	205	91652	99.8	0.6	6.8	2
75			48	2010	Female	Married	Tertiary		10	153	88.27		10.6	160	110543	84.2	2.1	4.5	9.4	623	51.17	36.2	12.1	225	0	84.2	2.1	4.33	1
70			44	2010	Male	Married	Secondary		37.1	213	90.91		8.9	198	524959	111.3	2.2	4.5	26.4	525	77.04	41.1	14.1	256	25	111.3	2.2	4.9	2
75			42	2010	Female	Married	Secondary		6.6	478	70.09		9.2	241	200	82.8	2.1	7	24.9	340	50.69	38.1	11.8	159	0	98.4	2.7	3.88	3
2			44	2010	Female	Married	Secondary		35.5	614	101.82		11.3	202	3865	94.22	2.6	4.2	22.2	335	73.07		10.1	242	200	94.22	2.6	5.6
76			28	2010	Female	Married	Secondary		22.6	247	89.9	28	9.7	211	4503	98.8	2.4	6.5	53.1	736	75.12	33.1	10.9	208	0	98.8	2.4	2.98	1
74			44	2010	Female	Married	None		42.5	9	110.41		9.7	127	380859	104.5	2.3	3.3	16.5	560	70.77	41.3	12.8	221	0	85.71	2.2	4.08	2
79			60	2010	Male	Single	Primary		48.9	131	138.58		14.2	245	21177	122	6.4	3.9	35.3	231	84.73	38.5	13.9	270	200	97.4	2.5	3.4	3
67			57	2010	Female	Married	Secondary		36.7	110	125.76		12	175	126445	107.9	7.9	3.6	18.2	761	94.86	36.1	11.5	224	200	107.9	7.9	6	2
0				2010	Male
77			57	2010	Female	Single	Secondary		19.8	532	93.48		12.9	276	200	101.8	2.1	9.4	18.7	318	68.73	38.6	12.4	213	0	101.8	2.1	2.35
0			46	2010	Female	Widowed	Secondary		23.3	107	628.16		7.6	332	750000	89.58	28.4	7.7	19	278	107.2		11.6	267	750000	89.58	28.4	4.5
73			34	2010	Female	Married	Tertiary		13.7	606	90.08		10.9	351	13026	74.6	2.7	5.3	12.7	481	65.97	42.5	13.6	481	33	74.9	2.9	5.66
77			49	2010	Female	Married			63.2	12	67.58		10.4	224	500123	98.09	2.5	2.4	24	187	73.41	25.7	8.4	245	500123	98.09	2.5	6.1	3
77			60	2010	Male	Married	Secondary		30.8	7	140.68		11.2	157	443684	97.2	1.1	2.6	24.5	344	81.85	41.9	13	131	20	97.2	1.1	2.8	2
76			45	2010	Female	Married			53.2		63.26		11.4	237	65824		3.4	5.3	22.6	753	70.88	35	10.6	263	0		3.4	3.3	1
19			32	2010	Female	Single	Secondary		37.1	158	93.22		11.6	185	486299	104	2.6	4.2	10.2	202	56.9		6.3	252	16425	104	2.6	6.3
75			48	2010	Female	Single	Tertiary		30.4	961	81.81		12.4	150	200			5.8	29.7	703	112.48	42.9	13.7	203	200			6.1	3
52			38	2010	Female	Married	Secondary		15.5	683	127.61		13.2	252	200	98.3	2.9	5.6	7.9	668	60.71		10	266	200	98.3	2.9	4.9
0	1		26	2010	Male	Single	Secondary		15.6	103	92.55		4.9	108	660871	89	5.6	4.2	15.6	103	92.55		4.9	108	660871	89	5.6	4.2
76			36	2010	Female	Married	Tertiary		21.9	148	70.04		9.6	149	7740	88.7	0.8	6.9	16.9	254	67.23	41.2	13.1	403	3464	88.7	0.8	3.81	1
36			39	2010	Male	Married	Secondary		12.9	318	96.44		13.1	162	3524	104.4	2.2	4.3	5.6	656	68.58		17.1	214	52	104.4	2.2	4.35
0			32	2010	Male	Married	Secondary		15.1	223	119.96		10.8	193	3440	86.7	7	5.8	43.8	223	107.37		8.5	106	3440	86.7	7	9	1
12			42	2010	Female	Single	Tertiary		116.3	606	72.26		9.8	209	200			6.6	27.8	542	83.98		11	205	200			4.1	3
73			39	2010	Female	Single	Tertiary		27.5	89	86.4		11.6	190	17447	117.8	2.4	4.7	38.8	591	70.5	42.3	14.3	283	20	117.8	2.4	4.28	3
72			49	2010	Male	Separated	Primary		67.4	17	146.68		12.1	186	10959	99.7	2.6	4.5	15	44	78.74	39.4	12.8	195	99288	99.7	2.6	2.83	3
75			48	2010	Male	Married	Secondary		67.6	152	130.76		14.4	190	64857	101.5	4	4.6	25.9	427	106.18	42.6	13	320	0	101.5	4	4.64	1
52			39	2010	Female	Single	Secondary		15.1	77	122.76		7	276	266233	108.2	2.3	4.1	53.2	170	82.32		9.4	234	138638	108.2	2.7	3.6	2
47			48	2010	Male	Married	Primary		95.2	130	131.35		11.6	230	750000	95.2	2	5.3	12.5	228	101.94		13.7	239	200	95.2	2	8.4	2
8			54	2010	Female	Married	Secondary		18.7	337	79.15		12.6	161	2600	108.7	1.8	5.2	34	281	44.3		9.1	169	200	92.28	2.9	5.9
26	1	1	61	2010	Male	Married	Secondary		29.2	131	151.59		11	345	5579	123.5	3.9	7.2	15	208	122.71		11.9	247	200	123.5	3.9	5.6	2
58			32	2010	Female	Married	Secondary		12.9	190	91.81		10	205	508732	102	2.2	6.2	48.5	369	60.47		11.9	305	319.54	102	2.2	7.4	3
73			37	2010	Female	Married	Tertiary		77	124	84.43		10.3	228	37252	97.9	1.7	3.4	12.3	462	84.26	37.2	12.3	212	0	97.9	1.7	4.1
27			54	2010	Male	Single	Primary		16.3	35	108.69		7.4	289	438007	103.2	6.7	7.7	3.2	164	100.36		7.6	263	333583	103.2	6.7	10.3	3
0			58	2010	Male	Married	Secondary		28.2	625	155.09		10.2	246	1888	109.6	5.6	7.4	28.2	625	155.09		10.2	246	1888	109.6	5.6	7.4
22			39	2010	Female	Single	Secondary		9.4	153	1164.88		6.9	300	200	90.3	42.9	3.6	10.3	185	771.62		7.3	203	200	86.47	15.7	5.6	3
7			40	2010	Female	Married	None		11.1	173	76.4		11.1	290	225216	113.5	0.6	4.8	6.5	470	42.28		8.9	299	200	113.5	0.6	5.1
73			35	2010	Female	Single	Tertiary		16.6	171	120.88		11.5	283	87158	96.9	2.2	4.7	12	702	66.6	38.9	13	257	0	96.9	2.2	5.07
3			38	2010	Female	Single	Primary		22.2	495	99.37		11.2	284	1936	121	1.7	5.1	11	506	69.49		10.7	161	200	121	1.7	5.7
71			47	2010	Female	Divorced	None		24.7	94	97.48		12.1	199	100580	108.9	3.4	5.1	9.4	416	69.74	39.1	11.1	192	0	108.9	3.4	5.6	3
45			48	2010	Female	Married	Secondary		25.2	89	102.26		11.1	234	11073	103	1.7	5.7	20.2	231	82.71	32.9	10.4	240	200	103	1.7	3.9	1
72			22	2010	Male	Single	Secondary		21.4	388	96.59		10.5	293	4024	94	1.8	3.9	11	365	91.86	46.4	14.4	155	818	94	1.8	7	1
76			30	2010	Female	Married	Tertiary		24.1	452	94.18		13	263	77756	106.3	3.6	5.2	17.5	819	76.76	32.5	10.7	184	25	106.3	3.6	7.2	3
6			49	2010	Male	Married	Secondary		57.6	35	157.71		11.4	160	524299	98.5	5.1	4.6	23.2	180	134.51		13.4	241	200	98.5	5.1	4.5	2
3			27	2010	Female	Separated	Secondary		17.5	269	87.55		9.7	260	170154	91.8	1.6	4.4	39.6	64	93.7		6.7	234	240601	91.8	1.6	2	3
76			32	2010	Female	Married	Tertiary		17.3	704	88.53		10.8	266	7214	113	1.9	8.4	8.1	569	31.35	30.8	10.2	317	20	113	1.9	7.3	3
75			53	2010	Male	Married	Primary		21.4	175	128.61		10.3	197	414567	101.3	3.8	5.1	21.7	787	73.08	31.9	13.3	209	0	80.3	5	3.49	1
77			62	2010	Female	Married	Primary		29.8	326	99.95		10	195	225216	108.1	3	5.1	23.9	988	53.1	32.3	9.4	299	0	108.1	3	21.4	3
71			49	2010	Male	Married	None		27	103	66.21		14.9	183	200			5.4	66.5	127	91.45	46.3	17.1	151	357845			4.2	3
10			37	2010	Female	Married	None		39.5	6	71.56		7.1	326	209034	87.9	1.5	2.6	2.2	209	64.95		8.5	301	172	87.9	1.5	4.3	3
0			31	2010	Female	Married	None		19.3	250	78.36		11	180	6559	89.8	2.9	4	19.3	250	78.36		11	180	6559	89.8	2.9	4
25			35	2010	Female	Married	None		12.3	60	69.94		9.9	193		85.3	1.6	4.8	25.2	161	70.21		12.2	162	239553	85.3	1.6	4.7
41			52	2010	Female	Married	None		13.4	54	102.15		10.5	205	200	109.5	2.5	1.6	7.1	73	79.06		13	203	200	109.5	2.5	3.9	2
54			38	2010	Male	Single	Secondary		19.4	383	113.58		13.8	361	200	85.7	3.5	5.3	12.2	992	87.01	36	12	263	25	85.1	5.3	8.6	4
75			57	2010	Female	Widowed	Primary		17.5	110	207.78		7.8	201	147857	105.3	8.8	5.2	9.5	724	99.81	38.4	14.6	216	421	105.3	8.8	5.5	1
47			55	2010	Male	Separated	Tertiary		23.4	87	118.33		7.2	420	450000	111.6	1.9	4.1	13.6	539	108.81		13.4	287	25	89.2	1.9	4.9	3
0			38	2010	Male	Single	Tertiary		28.4	665	123.11		12.8	181	200	78.4	2.5	4.7	28.4	665	123.11		12.8	181	200	78.4	2.5	4.7
73			51	2010	Male	Married	Secondary		39.4	21	121.22		9.6	193	638110	85.8	5.3	2.5	26.8	167	97.64	33.1	11	134	638110	85.8	5.3	4.2	3
0			44	2010	Female	Married	Tertiary		78	9	510.21		5.1	462	4791	101.6	36.4	8.9	78	9	510.21		5.1	462	4791	101.6	36.4	8.9	4
81			42	2010	Female	Married			109.4	173	71.31		11.6	287	72546			5.7	47.4	567	47.93	34.1	11.8	488	225			8.6	2
0				2010	Female
71			29	2010	Female	Single	Secondary		16.1	192	98.49		9.6	136	11432	95.4	2.5	3	31	602	69		10.6	111	25	95.4	2.5	3.9	1
76			79	2010	Male	Married	Primary		16.8	352	118.67		8.1	317	477532	101.7	2.1	7.8	16	629	141.22	35.4	11.7	241	31	101.7	2.1	5.5	3
48			45	2010	Male	Separated	None		34	26	134.59		6.5	188	140373	99.2	8	8.1	17.7	136	119.22		10.2	78	200	86.9	8.9	8.9	4
68			39	2010	Female	Married	Secondary		37.9	307	122.29		11	170	66899	115.1	3.6	4	8.3	604	54.65	36.1	11.5	148	20	115.1	3.6	4.99	2
1			37	2010	Female	Single	Secondary		48.8	131	96.66		9.8	161	597534	120.9	2.7	4.8	36.2	67	56.36		10.8	154	750000	120.9	2.7	4.1
76			42	2010	Male	Single	Tertiary		31.1	22	123.29		6.1	98	750000	95.7	5.6	4.9	9	363	66.05	45	14	107	0	73.81	3.6	3.15	2
56			40	2010	Female	Married	Secondary		17	79	85.24		10.6	242	55254	118.2	3	6.7	14.2	122	67.58		12.8	255	2575.7	118.2	3	8	2
0			40	2010	Male	Married	Secondary		5.4	178	335.51		6	317	3935	80.4	15	10.3	5.4	178	335.51		6	317	3935	80.4	15	10.3	4
71			49	2010	Male	Married	Secondary		21.9	280	109.28		10.6	256	750000	104	3.2	7.1	8.9	261	131.68	53.4	18.2	228	0	104	3.2	4.9	1
0			32	2010	Female	Single	Tertiary		20.5	418	95.82		13.7	174	8769	105.5	1.5	6.5	15.1	519	66.74		13.5	205	6806	105.5	1.5	6.9
73			28	2010	Female	Single	Primary		7.6	75	102.97		10.1	187	110017	116.1	1.2	5.8	8.7	541	65.59	36.3	13	214	56	116.1	1.2	3	2
2			34	2010	Female	Single	Primary		18.5	371	107.82		11.1	180	3911	103	2.7	5.4	13.4	395	91.39		10.9	155	7804.05	103	2.7	5.4
75			40	2010	Female	Widowed	Secondary		15.4	133	106.86		11.9	151	12013	102.6	3.6	4.2	8.1	368	75.67	37.2	12.4	186	0	82.6	3.1	2.8	1
75			36	2010	Female	Single	Secondary		282.2	170	89.55		6.9	551	9910	121.1	2.3	12.3	28.5	286	59.68	38.2	12.7	353	0	113	12.9	4
75			47	2010	Male	Single	None		18.7	214	97.4		11.6	261	200	106.7	2.9	3.8	12.9	333	69.26	41.4	14.7	316	0	106.7	2.9	6	4
72			45	2010	Male	Married	Secondary		19.6	252	146.67		13.8	199	200	114	6.7	10	26.7	417	109.4	39.3	13.9	288	0	78.5	3.1	6.5
3			37	2010	Male	Widowed	Primary		41.6	15	128.67		4.8	293	750000	102.4	5.7	8.9	24.4	312	76.58		14.5	99	200	102.4	5.7	2.2	4
0			31	2010	Male	Single	Secondary		91.4	819	104.62		12.3	334	26030	101.3	1.9	10.3	91.4	819	104.62		12.3	334	26030	101.3	1.9	10.3
75			44	2010	Male	Single	Tertiary		52.3	6	94.47		9.1	233	14773	92.8	3.2	2	21.6	756	76.65	44.6	14.7	275	25	92.8	3.2	6.3	2
0			30	2010	Female	Single	None		20.2	215	103.81		10.5	257	209010	92.2	2.3	6.2	11.2	561	92.6		10.5	266	200	92.2	2.3	4.6	2
74			48	2010	Female	Married	Tertiary		20.4	314	99.26		12.6	199	200	96.4	1.8	4.4	10.6	519	52.67	42.7	14.4	207	0	96.4	1.8	4.8	2
74			47	2010	Male	Married	Tertiary		42.9	187	139.62		13.6	308	10935	109.6	2	3.3	35.6	733	73.58	41.6	14.2	183	0	77.8	4.1	4	2
1			33	2010	Female	Married	Secondary		17.2	50	99.48		9	185	27266	99	2.7	3	17.2	50	99.48		9	185	27266	99	2.7	3	2
72			59	2010	Male	Married	Tertiary		22.2	67	104.19		9.2	170	18390	101.9	2.7	6.2	17.6	236	76.43	32.3	10.6	247	498	101.9	2.7	8.5	4
1			49	2010	Male	Divorced	Secondary		33.9	50	73.84		8.3	196	69987	84.6	2.4	5.4	33.9	50	73.84		8.3	196	69987	84.6	2.4	5.4
54	1		68	2010	Male	Married	Tertiary		86.3	18	134.56		11.6	163	687640	90.4	4.4	2.8	19.8	208	86.03	32.9	10.8	243	2055	90.4	4.4	3.3	4
58			58	2010	Female	Married	Tertiary		19	77	96.31		11.9	109	101127	92.3	2.9	4	24.3	366	73.37	36	12	190	200	89.2	3.2	4.1	1
76			42	2010	Female	Single	Tertiary		29.6	323	96.49		11.1	179	18906	111.4	1.4	6.2	14.9	634	62.24	34.2	11.8	312	0	111.4	1.4	4.59	2
73			43	2010	Female	Married	Tertiary		15	228	105.43		8.9	109	200	90.3	2.1	4.9	14.8	381	46.48	20.6	5.7	124	0	90.3	2.1	2.97	1
72			37	2010	Female	Married	Secondary		11.9	420	97.04		11	170	200	98.8	2.5	5.3	116.6	837	78.61	26.4	7.8	378	0	98.8	2.5	8.4	2
51			51	2010	Female	Married	Primary		19.1	773	137.21		12.4	327	200	94.8	4.3	6.2	20.7	545	85.59		13.8	186	302.186	88.2	3.4	4.4
52			35	2010	Female	Married	Secondary		29.3	644	99.11		11.6	220	200	94.4	2.5	6.5	20.3	710	65.34	32.7	8.2	196	458.332	94.4	2.5	9	1
17	1		40	2010	Female	Married	Secondary		11		70.24		9.8	162	36553	78.33	1.5	5.7	3.4	209	51.56		10	282	200	78.33	1.5	4.2
46			40	2010	Female	Married	Secondary		10.2	28	78.79		7.1	279	3363	81.7	1.6	12.1	22.3	71	67.34		9.2	504	72125	85.7	5.4	4.2	3
0			49	2010	Male	Married	Secondary		27.8	12	101.73		12.3	153	108333	55.2	1.9	4	34.1	12	739.89		12.3	153	108333	105.9	25.2	4	4
25			38	2010	Female	Married	Secondary		15.8	143	63.79		6.7	343	11140	88	2.3	5	10.2	218	50.41		10	194	200	88	2.3	5	3
58			35	2010	Male	Single	Tertiary		32.5	117	103.15		12.6	191	750000	100.4	3.1	5.2	34.5	859	93.48	37.7	12.4	223	200	100.4	3.1	5.7	2
16			29	2010	Female	Married	Secondary		35.8	130	80.42		11.2	230	291897	97.3	2.4	4	24.8	165	44.8		11.4	216	126026	97.3	2.4	6.7
75			54	2010	Male	Married	Tertiary		41.9	118	119.23		13.5	201	4710	111.2	4.6	2.7	29.8	477	52.16	42.8	14.6	243	0	76.6	4.6	3.18	1
76			40	2010	Female	Married	Primary		85.9	39	90.78		7.6	47	750000	111.7	5	7	32.5	280	60.16	37.7	12.9	227	72	111.7	5	6.11	4
75			46	2010	Male	Married	Primary		27.8	57	139.89		10.5	216	531169	91.1	4.8	8.7	39.8	271	85.21	40.7	12.9	159	27998	81.9	4.9	3.69	3
73			43	2010	Female	Single	Secondary		21.4	365	97.72		12.2	174	2613	98.3	2	5.7	9.4	631	83.69	38.1	13.2	195	39	98.3	1.8	3.97	2
0			42	2010	Male	Single	Tertiary		16.7	25	105.18		5.2	101	121268	71.6	10.4	5.3	16.7	25	105.18		5.2	101	121268	71.6	10.4	5.3
34			28	2010	Female	Single	Secondary		23.4	7	85.42		11.8	234	85643	91.1	1.3	6.4	7.9	413	77.85		11.7	171	200	91.1	1.3	4.5	3
73			51	2010	Female	Married	Tertiary		123.2	257	239.12		7.9	230	399255	94.1	9.8	6.1	16	609	70.83	43.9	12.8	273	83	94.1	9.8	4.57	4
13			41	2010	Female	Widowed	Tertiary		19.9	199	95.4		7.9	214	1536	105.1		4.1	1.7	209	84.29		5.1	352	200	105.1		3.5
69			57	2010	Male	Married	Secondary		22.9	91	153.76		11.6	171	115210	100.3	3.2	5.9	28.4	234	101.58	34	11.9	264	0	100.3	3.2	5.1	2
76			44	2010	Female	Married	Secondary		12.8	341	72.93		11.5	210	2117	101.4	1.4	9.3	10.2	705	54.05	38.4	13.4	228	0	101.4	1.4	3.48	1
73			47	2010	Male	Married	Secondary		27.2	237	132.54		10.2	189	77250		3.4	6.4	10.6	650	90.73	42.6	14.1	231	25		3.4	6.4	3
74			51	2010	Male	Married	Secondary	Patient transferred	13.1	132	127.07		9	392	209138	97.9	4.2	15.8	6	190	106.1	37.4	11.6	246	110	87.6	2.8	11.2
15			46	2010	Male	Single	Secondary		26	122	97.93		12.6	186	742979	105.3	2.7	7.7	27	87	85.94		12.9	164	742979	105.3	2.7	4.2
7			41	2010	Female	Single	None		199.4	84	99.63		10.5	367	623762	118.6	7	5.4	153.5	183	71.25		9.1	191	3.07796e+06	105.3	2.5	14.2
0	1		41	2010	Female	Married	None		21.9	58	133.83		9	452	750000	113.2	4.2	5	21.9	58	133.83		9	452	750000	113.2	4.2	5	3
47			35	2010	Female	Single	Secondary		11.7	188	80.08		10	249	166998	88.5	2.3	7.3	25.7	736	58.06		15.8	334	113000	88.5	2.3	5.3	1
0				2010	Female
74			35	2010	Female	Single	Secondary		26	231	81.04		9.1	193	23107	98.5	2.3	4	8.9	336	51.86	31.7	9.9	241	0	98.5	2.3	5.5	1
52			36	2010	Female	Married	Tertiary		17.2	337	128.68		11.6	219	15083	106.7	2.7	3.2	10.3	1079	63.52	37.8	12.3	213	200	106.7	2.7	4.2	3
0			34	2010	Female	Single	Tertiary		22.8	113	529.91		9.1	185	408314	111.9	28.4	5.2	26	113	578.09		9.1	185	408314	103.5	18.9	5.2
74			61	2010	Female	Married	Secondary		20.4	122	104.9		6.7	246	750000	131.7	3.3	5.8	46	351	70.59	33.8	10.3	270	20	131.7	3.3	4.9
75			22	2010	Female	Single	Secondary		7.9	273	70.98		8.6	262	131571	93.7	1.7	13.8	22.4	814	51.99	31.9	10.4	176	25	88.7	1.8	6.1	1
10			48	2010	Female	Married	Tertiary		4.9	188	89.03		11.4	244	283096	119.2	2.6	4.9	9.9	132	59.25		12.1	218	102111	99	2.3	4.4
65			67	2010	Male	Married	Primary		20.4	66	201.71		10.8	200	750000	103.8	8.8	4.5	24.6	791	155.96	41.5	13.9	287	200	103.8	8.8	6.8
74			37	2010	Female	Married	Secondary		48	180	76.64		10.7	155	33916	114.7	3.1	8.2	17.6	256	53.4		10.4	217	1571	114.7	3.1	8.3	1
26			34	2010	Female	Single	None		22.6	326	67.21		11.2	165	15532	75.3	2.4	4.2	26.3	443	41.09		13.6	256	200	75.3	2.4	5.1
74			50	2010	Female	Married	Primary		27.3	193	97.61		10.6	212	240882	98	4.8	4.6	21.7	316	78.78	34.1	11.2	178	18124.1	75.93	2.6	4.1	1
75			64	2010	Female	Widowed	Primary		35.1	408	93.02		9.8	247	750000	113.5	4.6	5.2	38.1	1117	74.51	35.8	12.2	189	20	113.5	4.6	11.2
56			42	2010	Male	Married	Primary		32.2	134	186.72		10.5	271	200			4.1	24.4	243	316.33	31.6	10.1	550	25	83.7		16.8	4
0				2010	Female				19.3	383	59		12	309	142014		3.6	7.1	19.3	383	59		12	309	51652		3.6	7.1
0			44	2010	Female	Married	Tertiary		7.6	308	52.9		9.4	126	512			6.6	24.4	403	83.76		9.4	126	200			6.6
73			39	2010	Female	Single	Secondary		18	77	121.37		6.5	309	61641	91.5	4.7	7.2	30.8	509	75.41	44.1	14.5	237	0	91.5	4.7	5.3	4
0			32	2010	Female	Single	Primary		22.3	144	122.12		8.9	232	750000	95.8	6.1	6.9	22.3	144	122.12		8.9	232	750000	95.8	6.1	6.9
0			45	2010	Female	Divorced	Primary		67.8	27	275.69		7.2	149	750000	78.6	17.2	8.3	67.8	27	275.69		7.2	149	750000	78.6	17.2	8.3
53			33	2010	Female	Single	Tertiary		11.6	568	99.8		11	268	5250	111.1	2.6	4.2	17.6	588	77.04		11.9	232	200	111.1	2.6	4.04
67			35	2010	Female	Married	Primary		121.1	989	77.96		12.3	185	12300	107.3	1.4	6.7	27.1	671	62.01	36.3	12.2	137	41	107.3	1.4	5.8	3
75			30	2010	Male	Single	Tertiary		15.9	207	110.23		14	248	281501	95.5	3.2	5.4	18.2	817	96.18	43.4	14.8	200	0	95.5	3.2	4.5	1
1			45	2010	Female	Single	Primary		19	114	370.1		4.8	85	750000	72	19.6	12.3	19	114	370.1		4.8	85	750000	72	19.6	12.3	4
5			44	2010	Female	Married	Tertiary		45.7	357	125.4		13.8	187	61283	105.4	2.6	6	30.4	543	121.41		13.5	167	200	105.4	2.6	4
0			55	2010	Male	Single	Secondary		54.6	58	199.73				750000	71.7	10.8		54.6	58	199.73				750000	71.7	10.8		4
1			58	2010	Male	Married	Secondary		23.1	50	108		12.1	216	200	113.4	6.4	9.1	23.1	50	108		12.1	216	200	113.4	6.4	9.1	3
30			37	2010	Female	Married	Secondary		15.8	446	73.56		9.6	289	200	90.2	2.4	6.9	11.2	483	41.5		8.9	224	200	90.2	2.4	6.6	1
0			39	2010	Female	Single	None		11.2	16	86.88		7.7	300	96612	96.7	1.8	5.7	11.2	16	86.88		7.7	300	96612	96.7	1.8	5.7	3
11			34	2010	Female	Single	Primary		78.1	59	100.11		10.7	304	94216	114.2	1.6	6.9	27.5	178	57.84		9.3	292	200	114.2	1.6	4.3	3
0			52	2010	Female	Married	Primary		30.4	138	94.44		11.2	408	557041	116.3	5	7.3	30.4	138	94.44		11.2	408	557041	116.3	5	7.3	4
73			50	2010	Male	Single	Tertiary		126.1	156	165.32		10.6	181	68533	132.4	14	9.5	16.7	274	82.86	36.7	12.1	376	0	132.4	14	5.2
70			48	2010	Female	Widowed	Tertiary		54.7	275	127.48		12.3	254	200	95.1	3.6	4.5	12.1	899	92.13	41	13.3	250	0	78.7	3.6	4.46
65			38	2010	Female	Married	Tertiary		15.2	10	95.08		8	191	30481	96.2	3.6	5.4	17.8	128	61.29	32.7	8.9	223	33	85.5	3.2	2.8	2
22			55	2010	Male	Married	Secondary		30.3	453	104.45		10.8	208	260565	87.1	4	10.1	3.2	531	88.76		12.8	161	156899	87.1	4	3.9
1			32	2010	Female	Separated	Primary		8.4	167	88.37		9.2	278	92405			6.9	125.1	746	52.62	31.9	10.7	269	33789			4.9	1
14			33	2010	Female	Single			11.5		56.97					69.1	3.6		53.6	549	54.44		11.2	392	200	69.1	3.6	6.3	4
6			38	2010	Male	Single	Tertiary		46.6	66	139.35		13.1	81	504991	92.4	15	9.9	46.2	438	52.08		6.4	419	200	92.4	15	5.1
74			71	2010	Male	Married	Secondary		20.6	260	114.35		11.8	255	750000	107.8	4.8	8.2	23	412	85.85	44.7	14.9	204	200	107.8	4.8	4.26	3
73			45	2010	Male	Single	Secondary		156.8	147	122.93		18.6	143	66360	107.3	3.5	3.4	40.5	255	78.42	48.4	16.1	165	20359	107.3	3.5	2.82	1
73			33	2010	Female	Married	None		14.3	82	93.4		11.2	205	25073	91.3	1.1	5.1	14.3	806	52.73	38.8	12.8	242	20	91.3	1.1	3.69	1
0			42	2010	Female	Widowed	Primary		5.8	23	91.78		12.5	252	406951	94.7	3.2	12	5.8	23	91.78		12.5	252	406951	94.7	3.2	12
2			32	2010	Female	Married	Secondary		5.1	240	95.29		7.4	424	61572	107.8	2.2	5.7	21	551	57.99		11	301	200	107.8	2.2	3.9	1
75			62	2010	Male	Single	Primary		62.2	269	119.93		8.9	103	751	117.9	3.6	7.2	32.9	923	76.4	35.8	12.3	127	25	86.37	3.8	8	3
75			39	2010	Female	Widowed	Secondary		13.1	437	117.92		11	125	8209			6	4.9	488	73.39	32.8	11.2	174	20			6.05	2
74			51	2010	Female	Married	Primary		5.11	407	14.8		11.6	91.56	200	91.3	5.2	4.3	7.6	699	64.61	28.9	11.1	241	20	91.3	5.2	4.3	3
0			47	2010	Female	Married	Primary		18.3	132	99.1		11.5	119	32704	93.8	1.2	4	18.3	132	99.1		11.5	119	32704	93.8	1.2	4
0			69	2010	Male	Separated	Primary		83.2	339	133.48		11.6	369	750000	103.9	8.9	11.7	83.2	339	133.48		11.6	369	750000	103.9	8.9	11.7
5				2010	Female	Single	Secondary		19.7	492	70.75		11.2	271	13126	100.09	2.1	8.5	19.7	492	70.75		11.2	271	13126	100.09	2.1	8.5
3			38	2010	Female	Married	Tertiary		20	903	107.96		11.1	222	200	111.5	2.9	5.3	9.1	1406	78.72		10.5	267	905	111.5	2.9	6.34
71			33	2010	Female	Single	Secondary		22.2	164	108.22		7.8	421	401351	122.3	4.9	10.6	0.3	415	53.27	37.3	12	348	15965	101.7	2.7	5.5	1
66			23	2010	Male	Single	Secondary		17.7	49	95.37		5.6	281	750000	111	3.8	3.2	46.2	295	95.1	42.4	14.1	233	2508	111	3.8	3.4	4
4			33	2010	Female	Widowed	Secondary		26	409	105.55		12.3	195	14400	91.2	3.1	4.3	33.3	393	79.21		11.7	161	200	91.2	3.1	3	2
73			40	2010	Female	Single	Tertiary		66.8	180	104.84		10.8	251	5277	95.6	1.7	5.1	11.3	364	57.42	41	12.8	165	0	95.6	1.7	3.17	2
71			36	2010	Female	Single	Secondary		53.1	72	114.59		9.3	500	159194	101.7	3.9	9.7	22.4	534	70.4	34.9	11.2	364	25	72.5	2.3	6
0				2010	Female
61			48	2010	Female	Married	Tertiary		61.2	5	105.06		7.1	380	23636	90.6	1.6	6.3	35.6	208	78.19	44.3	14	183	176232	93.5	2.3	3.03	4
49			53	2010	Female	Single	Primary		9	340	83.4		8.8	360	295645	102.9	2.7	6.5	8.1	432	80.76		9.4	386	200	102.9	2.7	5.1	2
74			54	2010	Female	Married	None		8	493	104.56		10.7	372	48121	95.6	3.1	7.6	31.9	434	82.4	39.7	13	275	0	95.6	3.1	5.32	2
49			39	2010	Male	Married	Primary		17.2	33	85.81		6.6	351	17865	91	4	3.1	25.8	94	79.4		13	243	200	91	4	5	2
14			44	2010	Female	Married	Tertiary		19.3	25	96.02		12.2	137	38657	92.2	2.9	4.4	16.7	166	70.8		9.2	169	200	92.2	2.9	4.3	4
72			40	2010	Male	Single	Secondary		42.3	106	119.74		11.6	201	265704	103.2	2.7	3.1	15.7	289	49.58	43.6	14.5	215	20	103.2	2.7	3.1	1
76			46	2010	Male	Married	Secondary		38.1	216	157.83		10.1	154	114378	119.1	5.3	5.3	35.5	448	146.67	44.7	13.9	436	19564	121.1	5.8	7.5	1
68			45	2010	Female	Married	Tertiary		27	265	111.54		10	289	12141	85.6	2.7	7.2	5.8	933	86.5	38.8	13.1	206	0	85.6	2.7	6.9	1
74			46	2010	Male	Married	None		57.8	427	105.95		13.3	276	200	83.9	4.3	4.4	89.1	628	84.57	50.7	15.4	251	20	83.9	4.3	4.39	3
0			59	2010	Female	Married	Tertiary		12.8	33	886.21		3.8	61	200	74.3	36.1	1.9	12.8	33	886.21		3.8	61	200	74.3	36.1	1.9
0			59	2010	Male	Married	Secondary		26.4	71	120.98		10.1	370	334955	85.8	3.6	6	26.4	71	120.98		10.1	370	334955	85.8	3.6	6
74			51	2010	Female	Married	Secondary		12	662	105		10.8	139	985	107	4.4	5.8	30.3	271	52.27	40	11.7	212	20	107	4.4	3.34	2
0			47	2010	Male	Married	Secondary		43.7	49	260.94		6	73	1193	74.2	13.2	1.3	43.7	49	260.94		6	73	1193	74.2	13.2	1.3	4
4			59	2010	Female	Widowed	Primary		11.9	49	96.1		8.7	139	269465	98.2	2.3	3.3	19.7	226	88.89		10.8	141	200	98.2	2.3	4.4	1
71			46	2010	Female	Single	Primary		14.4	349	85.12		12	313	3778	92.3	1.9	4.4	25.1	204	66.12	28.6	12	227	1398	92.3	1.9	7.5
74			45	2010	Male	Married	Secondary		33.9	149	120.35		10.7	182	582090	102.2	3.9	5.4	13.9	336	88.31	40.4	13.4	162	25	102.2	3.9	3.2	2
0			50	2010	Female	Separated	Tertiary		16.5	186	131.16		13.5	150	28945	100.1	10.8	11.3	16.5	186	131.16		13.5	150	28945	100.1	10.8	11.3
38			33	2010	Female	Married	Secondary		3	461	69.57		10.8	163	1965	85.7	1.2	5.4	9.7	939	61.33		10.9	146	200	85.7	1.2	4.5
73			47	2010	Female	Married	Primary		34.1	142	72.09		6.9	193	622710	99.9	0.8	5.2	9.9	364	52.42	53	17.7	158	0	99.9	0.8	2.02	2
74			46	2010	Female	Married	Tertiary		5	629	108.17		12.3	315	12638	92.6	2.8	6.2	177.4	621	85.32	37.1	12.5	353	20	92.6	3.3	3.78	1
6			42	2010	Female	Single	None		107	384	94.79		11.4	131	200	84.6	6.4	8.3	97.9	834	65.85		13.4	325	200	84.67	2.4	7.6	4
75			52	2010	Female	Married	Secondary		20.5	445	103.06		11.6	169	39107	100.7	2.9	5.7	15.2	575	73.41	40.3	13.6	160	25	100.7	2.9	4.83	3
72			39	2010	Female	Married	Primary		16.4	350	89.84		12.9	255	3465	103	1.9	5	7.6	597	54.99	28.6	10.3	223	0	103	1.9	5.9	1
14			48	2010	Male	Married	Tertiary		23.9	195	102.15		9.5	182	383535	107.8	4.4	6.6	16.6	467	111.19		10.9	128	200	86	3.8	6.5	3
0			55	2010	Male	Married	Secondary		30.9	19	101.76		7.9	114	131517	98.7	1.5		30.9	19	101.76		7.9	114	131517	98.7	1.5
33	1	1	52	2010	Female	Married	Secondary		16.7	311	110.06		9.1	439	238408	107	6.7	7.5	35.6	271	61.76		9.7	169	513563	107	6.7	4.2
0			29	2010	Female	Single	Tertiary		11.8	480	93.88		11	227	16448	64.3	3.2	6.4	11.8	480	93.88		11	227	16448	64.3	3.2	6.4
71			51	2010	Male	Married	Secondary		19.6	297	118.91		13.1	160	334559	87.1	3.4	8.5	17.7	1014	107.49	45.1	15	338	0	87.1	3.4	7	3
17			41	2010	Male	Single	Secondary		18.1	131	100.88		7.5	417	71260	103.4	3.4	6.8	26.6	109	90.86		11	347	200	103.4	3.4	6.2	4
75			47	2010	Female	Widowed	Secondary		12.4	48	88.79		8.7	298	127042	95.9	4	3.2	8.4	74	62.57	30.3	9.6	233	103439	95.9	4	3.11	3
22			35	2010	Female	Single	Secondary		74.7	167	104.04		11.1	174	44272	113.3	1.6	3.8	28.6	221	77.83		9.7	158	200	113.3	1.6	2.2	2
28			50	2010	Female	Married	Tertiary		20	17	97.14		7.8	189	356190	89.7	3.7	4.5	12.7	209	62.28		10.8	232	200	89.7	3.7	4.2	3
34			35	2010	Female	Married	Primary		18.1	82	98.07		10.6	249	17766	118.3	1.2	5	26.2	202	71.18		11.4	160	1365.88	118.3	1.2	4.1	2
73			45	2010	Male	Married	Secondary		16.2	12	116.2		9	157	93703	76.1	2.9	10.6	11.2	457	121.52	38.4	13	243	25	85	5.1	5.3	3
0			55	2010	Female	Married	None		41.3	188	93.22		9.5	133	64698	132.5	1.3	4.4	41.3	188	93.22		9.5	133	64698	132.5	1.3	4.4	1
2	1	1	49	2010	Female	Married	Secondary		14.4	359	169.92		9.2	176	377907	110	12.6	5.2	14.4	366	169.92		8.9	190	377907	110	12.6	4.5	2
44			41	2010	Female	Married	Secondary		56.1	731	356.54		8.8	86	205315	101.4	29.8	6.1	39	559	63.23		11.6	147	200	101.4	29.8	6.2
74			44	2010	Female	Single	Tertiary		34.8	158	91.72		12	321	221316	98.3	2.6	4.7	27.7	754	67.01	33.8	12.2	340	0	98.3	2.6	6.4	3
38			75	2010	Male	Widowed	Primary		19	322	129.14		8.5	276	572276	94.8	4.2	5.2	19	322	129.14		8.5	276	572276	94.8	4.2	5.2	3
74			48	2010	Male	Married	Secondary		153.4	33	198.15		11	137	251914	102.6	5.7	3.3	22.4	154	125.08	35.9	11.8	141	0	93.8	5.1	3.4	3
1			32	2010	Male	Single	Secondary		15.5	250	131.84		15	228	90899	96.7	4.5	4.4	15.5	250	131.84		15	228	90899	96.7	4.5	4.4	1
7			49	2010	Female	Widowed	Secondary		109.6	707	809.95		8.3	186	200	77.1	17.4	8.7	14.5	1320	296.18		10.4	291	200	77.1	17.4	9.8
50	1		44	2010	Female	Single	Tertiary		12	106	122.39		9.7	222	387349	100.8	2.8	4.6	25.1	473	94.7		10.2	238	466.036	100.8	2.8	4.2	2
40			38	2010	Female	Married	Secondary		12.2	447	114.06		9.5	307	1981	106.3	3.6	5.3	13	437	103.58		8.5	298	6022.55	60.3	7.4	5.7
23			39	2010	Male	Married	Secondary		21.3	208	130.36		11.2	213	137822	109.4	3.8	5.3	26.9	365	93.48		11.1	298	200	109.4	3.8	5.1	2
2			57	2010	Female	Single	Secondary		15.5	59	101.29		8.2	236	100159	104	3.9	6.9	15.2	156	63.83		10	268	200	104	3.9	5.1	3
50			38	2010	Female	Married	Secondary		13.1	213	109.23		11.8	263	325762	97.1	3.7	4.7	26.3	519	59.46		11.5	269	200	97.1	3.7	5.4
70			36	2010	Female	Married	Tertiary		13.2	728	85.88	37.1	13	226	20			3.36	13.2	728	85.88	37.1	13	226	20			3.36	3
26			50	2010	Male	Married	Tertiary		80	52	1028.28		12	50	750000	76.2	53.6	11.7	15.7	16	99.1		10.6	417	76467	90.3	3.9	5.26	4
74			38	2010	Male	Married	Primary		47.4	312	141.36		14.2	220	73445	108.2	4.6	4	3.8	774	86.03	43.8	15.9	110	31	82	3.4	5.5	1
0			36	2010	Female	Married	Secondary		24.8	541	112.27		12.6	182	200	100.7	4	4.3	24.8	541	112.27		12.6	182	200	100.7	4	4.3
74			50	2010	Male	Married	None		20.9	211	119.19		12.4	141	9009	81.4	3.3	4.3	21.6	400	105.05	42.3	13.9	172	0	81.4	3.3	4.2	1
9			34	2010	Male	Married	Secondary		47.9	207	131.45		12.7	215	53409	87.3	5.2	5.7	47.9	207	131.45		12.7	215	53409	87.3	5.2	5.7	1
73			47	2010	Male	Married	Tertiary		26.5	384	99.84		11.4	246	2426	89.9	3.1	6	23.8	775	81.34	41.6	13.4	235	0	74.39	3.1	3.65
72			40	2010	Female	Married	Primary		46.2	66	103.47		9	206	410714	93.2	3.2	3.4	14.4	345	71.6	32.4	11.4	183	0	71.1	2.3	1.89	1
73			57	2010	Male	Married	Tertiary		45.4	284	150.58		12.9	103	16403	125	3.4	6.3	22.4	606	116.16	42.7	15.9	133	0	125	3.4	3.6	2
5			41	2010	Male	Single	Secondary		59.7	396	114.15		9	260	750000	120.2	5.5	17.9	19.8	258	74.39		10.6	167	31906	120.2	5.5	6.9
0			38	2010	Male	Single	Secondary		101.5	84	121.53		10.1	79	523723	98.7	6.1	2.9	76.8	82	95.8		11.7	126	254115	98.7	4.1	6.5
1			79	2010	Male	Married	Primary		29.9	138	100.93		8.7	174	162897	74.7	3.3	6.5	29.9	138	100.93		8.7	174	200	74.7	3.3	6.5	4
77			53	2010	Female	Married	Secondary		35	192	89.99		10.1	172	88747	107.4	3.6	4.9	29.9	828	68.58	31.3	10.9	237	0	107.4	3.6	6.3	1
0			37	2010	Female	Single	Primary		20.4	86	67.52		6.1	183	24923	97.8	4.2	2.5	20.4	86	67.52		6.1	183	24923	97.8	4.2	2.5
74			34	2010	Female	Married	Primary		9.7	1085	86.29		12	252				8.32	7.7	1217	82.76	35.2	12	363	25	82.8	3.7	4.8	1
0			41	2010	Male	Married	Tertiary		18.8	20	1000		6.4	193	51482	71.9	29.7	5.2	18.8	20	1000		6.4	193	51482	71.9	29.7	5.2
75			44	2010	Female	Married	Secondary		23.6	420	61.66		11.4	340	5956		3.5	4.6	34.4	163	62.17	26.7	9.9	290	22440		3.5	3
0			42	2010	Female	Married	Secondary		52.7	288	126.95		12.9	193	2282	103	4.5	5.2	52.7	288	126.95		12.9	193	2282	103	4.5	5.2
0			36	2010	Female	Married	Tertiary		32.3	13	120.76		14.8	197	200	55.1	6.5	5.9	32.3	13	120.76		14.8	197	200	55.1	6.5	5.9
74			36	2010	Female	Married	Tertiary		8.4	629	92.3		10.5	252	200	90	3	6.2	22.8	195	61.01	26.4	9.1	241	111602	90	3.9	3.4	3
17			40	2010	Female	Married	Secondary		16.7	248	91.85		10.7	207	17873	88.3	3.5	4	14.6	287	66.93		10.8	208	200	88.3	3.5	4.4	2
15			35	2010	Female	Single			32.5	10	84.2		10.7	167	750000	110.7	2.6	4.7	14.4	37	46.98		10.5	161	299819	110.7	2.6	3.1	3
74			45	2010	Female	Married	Secondary		26.6	199	107.22		9.8	276	43768			6.2	20.2	329	80.41	32.8	10.6	250	0			5.1	3
73			45	2010	Male	Married			30.7	303	89.11		11.9	175	2226	102.5	3	4.3	26.5	800	62.66	37	12.2	205	0	102.5	3	4	2
0				2010	Male
0			51	2010	Female	Married	Secondary		32.9	345	80.13		10.6	221	5509	105.8	3.7	4.7	35.5	445	52.41		11	239	200	105.8	3.7	5	2
67			48	2010	Male	Married	Secondary		26.2	266	121.5		13.4	189	750000	91.2	5.1	5.4	19.9	407	105.11	50.4	16.2	224	0	91.2	5.1	7
75			41	2010	Female	Married	Secondary		27	73	107.72		12.6	55	154680	135.6	2.7	4.7	11.4	1102	82.6	41.2	13.7	139	0	135.6	2.7	3.52	3
0			55	2010	Female	Widowed	Secondary		16	386	126.06		9.6	164	632			4.9	16	386	126.06		9.6	164	632			4.9
0				2010	Female
71			33	2010	Female	Married	Secondary		16.8	117	92.6		10.2	399	3343	99.4	3.6	3.9	7.8	460	73.52	38.6	12.1	315	0	99.4	3.6	4.4	1
0			62	2010	Female	Widowed	Secondary		28.3	45	119.31		9.1	272	57570	89.1	4	4.3	28.3	45	119.31		9.1	272	57570	89.1	4	4.3	3
9			33	2010	Female	Single	None		10.2	77	88.44		10	221	90305	114	4.4	5.7	9.7	121	103.76		8.1	260	130048	114	4.4	5.9	1
70			43	2010	Female	Single	Secondary		9.3	150	71.8		8.3	326	96119	94	1.7	6.9	9.5	897	57.97	38.9	11.2	1818	25	94	1.7	6	1
0	1		47	2010	Male	Single	Primary		6.5	37	132.37		8.1	293	497041	112.8	4.1	6.5	6.5	37	132.37		8.1	293	497041	112.8	4.1	6.5	1
0			43	2010	Male	Divorced	Primary		2.3	165	139.48		6	364	2750000	116.9	8.9	8.8	9.2	165	70.65		6	364	2750000	116.9	8.9	8.8	2
72			32	2010	Female	Widowed	Secondary		10.6	363	112.95		11.2	131	5818	95.7	2	5	10.5	831	60.32	36.3	12.2	194	200	95.7	2	5.6	1
0			42	2010	Male	Single	Secondary		18.3	642	119.6		13.7	204	22564	113	4.2	5.4	18.3	642	119.6		13.7	204	22564	113	4.2	5.4
9			53	2010	Male	Single	Secondary		30.5	491	104.19		7.8	392	94526	98.9	2.8	9.9	24.1	630	73.89		10.9	220	3610	98.9	2.8	8.1
72			31	2010	Female	Separated	Secondary		60.6	725	96.17		13.2	199	2185	106	4.6	7.9	50	596	55.1	36.9	11.8	187	23142	106	4.6	4.33	3
65			37	2010	Female	Single	Tertiary		20.8	78	69.143		8.5	359	565766	205.5	2.4	5.6	14.5	492	50.07	28.5	9.4	289	25	205.5	2.4	3.7	2
0			51	2010	Male	Married	Tertiary		48.3	68	118.91		13.2	314	200	92.2	3.8	5.1	48.3	68	118.91		13.2	314	200	92.2	3.8	5.1
71			57	2010	Female	Divorced	Primary		8.3	419	97.09		7.8	352	463820	93.2	1.8	7	38	736	72.53	36.6	11.5	309	20	93.2	1.8	5.88	3
4			36	2010	Female	Married	Tertiary		40.6		49.92					89.2	4.1		23	197	97.91		12.2	310	385.508	89.2	4.1	4.8	3
0			42	2010	Female	Married	Secondary		12.8	382	118.16		7.9	521	16704	105.2	4.3	16.3	12.8	382	118.16		7.9	521	16704	105.2	4.3	16.3
0				2010	Female
4			37	2010	Female	Widowed	Secondary		13.1	278	63.86		11.5	210	567.293			4.3	13.1	278	63.86		11.5	210	567.293			4.3	2
10			56	2010	Male	Married	Primary		25.1	328	129.61		10.5	107	750000	86.3	3.6	4.8	26.1	417	142.98		11.8	148	200	86.3	3.6	5.8
72			37	2010	Female	Single	Tertiary		42.4	335	101.37		10.8	165	200			4.6	9.3	419	90.49	43.3	14.4	126	0			0.52	3
73			43	2010	Male	Single	Secondary		17	216	80.49		14.3	171	54626	91.8	2.6	5	21.6	605	87.6	38.6	12.7	181	0	91.8	2.6	4.3	2
68			35	2010	Female	Single	Tertiary		14	334	106.91		8.7	227	2059	106.3	4.8	4.1	41.4	475	49.33	27.5	8.5	307	25	106.3	4.8	2.26	2
55			34	2010	Female	Married	Primary		11.6	314	74.07		8.7	127				4.8	19.5	789	65.89	41.6	13.3	188	136000			8.09	1
73			53	2010	Male	Married	Tertiary		44.4	244	113.18		10.7	217	68537	107.1	4.7	4.3	38	453	116.7	42	14.3	330	200	107.1	4.7	6.5	1
69			60	2010	Male	Married	Tertiary		15.2	101	95.7		9	511	200			4.6	16	495	83.19	38.1	12.9	266	0			3.67	3
11			45	2010	Male	Divorced	Primary		22.1	1014	325.13		4.5	2567	557184	249.8	26.8	63.5	4.3	638	99.23		3.1	877	200	249.8	26.8	13.2
71			39	2010	Male	Married			24.9	243	105.3		12.5	168	17918	95.2	3.8	4.1	23.7	382	86.02	40.3	13.1	241	13855	95.2	3.8	3.1	2
0			47	2010	Male	Widowed	Secondary																						3
72			64	2010	Male	Single	Secondary			335									10.7	667	106.11	36	11.2	210	25			6.7
73			40	2010	Female	Single	Tertiary		18.9	190	85.48		10.9	267	40778	98	5.2	3.3	3.6	589	65.97	32.7	11.3	338	1630.6	65.8	5.2	4.3	1
70			46	2010	Male	Married	Secondary		45.5	162	81.78		13.2	124	215847	75.2	2	2.9	17.4	482	95.78	47.4	15.4	148	0	75.2	2	3.47	1
72			57	2010	Male	Single	Primary		22.4	40	156.84		11.9	252	54573	94.5	2.9	3.8	11.3	321	102.6	36	13	263	20	94.5	2.9	2.25	1
74			48	2010	Female	Married	Tertiary		17.4	371	88.12		11.6	199	162850	107.3	4.3	3.8	17.3	680	65.57	37.7	12.9	216	68	107.3	4.3	4	1
74			57	2010	Female	Widowed	Primary		12	119	87.59		8.1	209	200	111	0.6	3.3	8.4	614	87.8	38.8	12.7	246	100696	111	0.6	4.2	2
0				2010	Female				21.1	440	81.58		7.7	241	242742	102.7	1	6.7	21.1	440	81.58		7.7	241	242742	102.7	1	6.7
22			37	2010	Male	Single			16.6	59	132.88		13.8	213	47001	102.2	2.5	5.1	47.2	185	82.95		14	290	200	102.2	2.5	3.1
64			35	2010	Female	Single	Primary		28.8	227	82.77		7.8	103	200	98.8	1.9	6	20.8	400	80.98	28.3	8.6	128	33650	117	3.2	4.8
0			32	2010	Female	Single	None		86.9	85	125.74		7.1	200	398762	96.9	6.8	5.9	86.9	85	125.74		7.1	200	398762	96.9	6.8	5.9
11			43	2010	Male	Married	Secondary		99.6	234	185.5		15.2	41	140516	93.5	6.8	3.8	21	275	86.89		13	275	94221	93.5	6.8	3	3
53			41	2010	Female	Married	Primary		42.4	368	102.74		12.5	174	122841	81.6	2.1	3.6	23.7	300	67.99		11.7	167	18450.9	81.6	2.1	3.2	2
0			34	2010	Female	Single	Secondary		102.2	609	96.29		9.2	252	239294	95.1	2.4	7	35.6	503	59.14		9.2	284	168973	95.1	2.4	6
64			32	2010	Female	Married	Primary		22.5	52	85.17		8.1	94	299877	98.6	1.9	4.3	11.4	271	47.93	36.5	11.7	192	200	98.6	1.9	7.3	1
71			46	2010	Male	Married	Primary		21.8	98	255.71		6.9	218	8039	83.3	17.8	7.6	48.8	533	98.71	33.9	10.7	202	200	78.8	3.4	3.9	3
75			61	2010	Male	Married	Tertiary		78.6	17	198.74		9.6	182	87561			4.4	7.7	354	94.01	40.5	13	280	0	86.8	3.3	6	2
67			42	2010	Female	Married	Secondary		46.4	67	93.05		7.7	194	322673	101.9	1.9	6.2	22.7	760	63.3	39.2	12.5	319	20	95.3	5.1	6.43	4
73			62	2010	Male	Widowed	Secondary		29.7	47	91.62		10.6	384	603430	82.6	1.4	4.6	19.8	359	86.28	40.9	12.5	274	0	78.74	2.3	3.55	3
16			49	2010	Female	Married	None		26.9	79	85.02		10.7	214	200	98.8	1.7	4	19.4	47	87.27		11	208	202242	98.8	1.7	2.7	1
22	1		32	2010	Female	Single	Secondary		32.7	163	90.68		11.9	263	7149	103.8	1.9	5.4	15.9	535	55.2		12.3	176	200	103.8	1.9	4	3
2			41	2010	Male	Married	Secondary		46.6	19	283.24		7.9	233	750000	76.8	25.5	3.8	16.1	66	233.02		6.4	520	200	76.8	25.5	4.5	4
71			26	2010	Female	Single	Secondary		33.5	268	79.55		10.5	244	200	216.5	2.5	8.6	15	139	57.57	32.5	10.7	307	40087	216.5	2.5	10.5	1
71			42	2010	Male	Widowed	Tertiary		35.8	10	116.29		11.3	128	16261	98.2	2.8	3.1	42.4	10	74.55	39.4	11.7	216	24592	98.2	2.8	2.93
72			43	2010	Female	Married	Primary		19.3	312	98.07		11	303	717033	105.6	1.9	6.8	14.7	681	61.97	31.2	10.2	202	200	105.6	1.9	5.4
74			41	2010	Male	Single	Primary		25.9	247	90.71		12.6	185				4	25	69	86.18	42.8	15.2	313	0			4	2
74			54	2010	Male	Married	Tertiary		67.4	207	110.51		13.9	252	200	116.9	2.4	5.2	15.8	380	81.37	34.1	12.6	283	0	115.7	7.1	5.5	1
28			41	2010	Male	Single	Secondary		51.4	13	746.56		9.5	150	21582	54.7	41.1	4.9	4.3	20	98.48		6.9	228	723	54.7	31.9	5.34	4
71			35	2010	Female	Married	Primary		23	50	85.12		5.1	132	80671	103.2	2.1	3.1	33.9	877	71.9	39.1	13	239	0	103.2	2.1	8.3	3
22			31	2010	Female	Single	Tertiary		7.2	664	94.01		5.7	620	750000	107.4	3.4	18.7	4.1	1009	54.83		5.8	666	174462	107.4	3.4	12.3
70			45	2010	Female	Married	None								200				17.4	411	61.49	38.7	12	308	0			5.24
71			48	2010	Male	Married	Secondary		22.3		129.69		13.1	163	49694	104.5	4.5	3.7	14.7	511	83.48	43	13.7	263	25	104.5	4.5	5.7
0	1		38	2010	Male	Single	Tertiary		47.8	14	100.35		7.7	84	327040	36.6	4.3	2	47.8	14	100.35		7.7	84	327040	36.6	4.3	2
17			27	2010	Female	Single	Primary		25	70	67.93		10.4	143	318392	96.7	4.6	4.8	20.2	208	82.15		12.1	203	200	96.7	4.6	3.9	1
69			55	2010	Female	Married	Secondary		9.6	308	44.84		9.4	351	200	82.8	1.3	4.1	19.4	614	64.94	32.4	12	194	0	82.8	1.3	3.6	3
67			58	2010	Male	Married	Tertiary		125.9	71	111.97		9.2	132	750000	98.2	6.8	4.7	24.7	293	76.29	40.6	13.6	146	0	98.2	6.8	2.84	3
48			42	2010	Female	Married	Tertiary		42	603	71.2		13.2	182	10019	91.3	2.6	6	38.3	571	78.37	39.6	12.9	247	33296	90.8	2.8	5.4
69			37	2010	Female	Married	Secondary		20	51	74.38		10.6	203	558875	86.1	2.2	5.9	14.2	392	72.88	36.2	13	240	0	86.1	2.2	3.9	3
74			37	2010	Female	Married	Primary		15.9	373	68.9		10.9	275	471154	99.4	1.4	4.8	23.6	512	72.11	34	10.7	267	25	99.4	1.4	6.8
12			45	2010	Female	Married	Primary		13	20	76.76		5.2	326	200	110.7	7.6	4.6	16.2	63	75.75		7.9	126	55369.2	110.7	7.6	3
0			51	2010	Male	Married	Secondary		28	140	83.57		15.1	201	10383	86.8	3.8	6.5	28	140	83.57		15.1	201	10383	86.8	3.8	6.5	2
26	1	1	41	2010	Female	Married	Secondary		27.3	551	77.37		9.1	169	55312		1.3	6.4	6.7	824	92.5		10.8	196	2964	86.7	4.6	5.7	1
70			48	2010	Male	Married	Secondary		56.2	287	89.02		10.1	207	509071	109.8	4.6	5.3	31.8	433	93.08	43.2	13.6	202	20	109.8	4.6	4.1	2
40			47	2010	Male	Divorced	Secondary		9.8	359	213.28		10.9	227	200	82.57	3.6	5.4	37.3	448	229.87		12.5	189	200	92.32	6.5	5.6	3
70			38	2010	Female	Divorced	Tertiary		77.2	16	43.51		10.6	255	30524	76.8	4.4	2.7	3.1	655	54.52	40.9	12.3	321	0	76.7	1.9	4.8	4
5			30	2010	Female	Single	Secondary		7.2	85	81.67		9.5	193	7000	92	1.1	4.6	22.3	91	35.85		5.9	438	200	92	1.1	3.5	1
44	1		39	2010	Female	Married	None		34.9	129	99.01		6.2	136	639172	266.5	2.9	4.6	7.7	360	48.1		10.4	400	200	266.5	2.9	7.98
0			60	2010	Female	Married	Secondary		12	9	703.29		9.6	129	337863	88.3	30.3	3.5	20.9	9	326.21		9.4	199	337863	63	24	5.9	3
0			35	2010	Female	Married			12	136	84.06		9.7	231	1033	109.2	0.6	2.6	7.7	305	69.57		10.9	254	200	109.2	0.6	4	2
73			34	2010	Female	Single	Tertiary		52.3	64	84.63		10.7	159	85954			2.3	9.2	226	47.01	23.3	6.1	265	0			3.17	4
74			33	2010	Male	Single	Secondary		33.2	259	115.13		14.1	160	416.21	89.2	3.2	3.4	29.1	711	104.41	46.9	16.1	159	416.21	89.2	3.2	4
28			48	2010	Male	Married	Primary		15.5	54	563.94		3.3	254	200	101.3	66.6	7.5	15.5	54	563.94		3.3	254	200	101.3	66.6	7.5
47			35	2010	Male	Single	Secondary		37.2	146	91.35		6.9	396	11526	80.8	5.1	11.2	37.2	146	91.35		6.9	396	11526	80.8	5.1	11.2
0			57	2010	Male	Married	Secondary		110.1	427	211.81		12.8	74	48117	89.8	14.7	5.8	110.1	427	211.81		12.8	74	48117	89.8	14.7	5.8
72			51	2010	Female	Widowed	Secondary		53.7	34	44.34		8.8	137	26652	89.1	1.8	2.3	190.6	140	52.15		10.2	180	200	89.1	1.8	4.6	2
0			35	2010	Female	Single			36.6	484	119.97		13.1	164	48139	93.2	3.7	9.1	106.3	39	52.97		9.3	240	104339	84.7	1.4	2.9	3
3			40	2010	Female	Single			9.7	377	104.25		10.5	155	200	89.9	2.4	5	3.5	334	73.5		11.4	128	200	89.9	2.4	4.6	1
54	1	1	34	2010	Female	Married	Secondary		12.9	549	83.34		10.9	262	874.588			7.3	33.4	945	58.08	42.5	13.3	372	874.588			7.6
3			47	2010	Male	Married	Tertiary								1335.55										1335.55				3
0			56	2010	Female	Separated	Primary		73	17	176.87		10.3	460	655162	92.8	16.4	5.8	73	17	176.87		10.3	460	655162	92.8	16.4	5.8	3
74			33	2010	Male	Single	Secondary		21.6	535	94.74		13.2	283	83401	84.7		5.3	28.1	886	83.38	49.4	14.4	335	0	84.7		6	3
0			38	2010	Female	Single	Tertiary		16.7	47			7.5	24.6	7750000	80.1	1.9	2.6	29.7	123	79.88		9.7	248	200	80.1	1.9	5.2	1
74			59	2010	Male	Married	Tertiary		62	131	108.62		12.8	154	195482	93	3	5.1	20.1	339	86.49	46.5	15.1	178	20	76.67	3	4.78	1
76			38	2010	Female	Single	Secondary		44.2	206	126.66				44278	109.3	3.6		24.9	425	94.29	28.7	9	337	0	109.3	3.6	3.6	2
73			35	2010	Female	Married	Primary		46.8	79	70.67		11.9	256	200	89	2.6	2.9	8.8	433	44.71	40.2	14.1	206	0	89	2.6	3.97	1
54			37	2010	Male	Single	Secondary		12.6	354	91.12		6.1	875	750000	89.2	12.9	165.9	12.8	279	49.04	40	9.1	568	200	83.5	4.6	9.9	2
77			38	2010	Female	Married	Secondary		18	255	120.61		8.8	351	48420	97.1	7	14.5	0.1	672	78.88	37.1	12.4	341	25	4.33	3.5	4.9	1
70			42	2010	Female	Married	Secondary								1003				23.1	30	81.77	26	7.7	412	1466292			6.6	4
0	1	1	28	2010	Female	Married	Primary		12.8	558	42.35		9.8	187	200	75.8	0.8	9.6	12.8	558	42.35		9.8	187	200	75.8	0.8	9.6	1
72			32	2010	Female	Widowed	Primary		19.6	240	39.12		12	191	200	91.3	3.2	4.5	35.1	512	96.4	39.7	13.2	207	0	91.3	3.2	4.5	2
0				2010	Female
13			49	2010	Male	Married	Tertiary		32	39	90.57		10.8	174	23312.2			3.4	32	39	90.57		10.8	174	23312.2	83	3.3	3.4
4			43	2010	Female	Single	Tertiary		33	179	52.89		10	318	7750	99.1	2.8	3.5	10.1	385	56.31		10.7	417	200	99.1	2.8	5.1	1
21			69	2010	Female	Widowed	Primary		6.5	193	50.19		11.5	263	7150000	96.1	2.4	5.6	21.6	353	101.6		10.8	227	200	96.1	2.4	4.2	1
0			36	2010	Female	Single	Primary		11.7	986	71.6		12.1	182	200	83.5	5.7	7.6	11.7	986	71.6		12.1	182	200	83.5	5.7	7.6
72			57	2010	Male	Married	Primary		18.4	13	69.76		11.9	335	91294	98.2	3.3	3.3	13.8	185	80.54	36	12.5	386	0	86.4	2.6	6.5	2
8			54	2010	Female	Widowed	Secondary		41.3	327	87.45		9.5	266	736132	95.8	0.9	8.2	44.8	450	93.96		11.4	187	1209.53	95.8	0.9	5.1
72			55	2010	Female	Widowed	Secondary		14.7	218	99.85		9.3	137	37853	100.1	3.4	3.5	20.5	471	65.55	18.5	4.1	170	0	100.1	3.4	171
74			55	2010	Male	Married	Primary		43.3	61	117.98		10.2	374	291013	101.7	3.5	7.3	32.5	490	97.34	45	14.6	301	25	101.7	3.5	5.3	3
5			64	2010	Male	Single	Primary		33	34	83.1		10.1	265	260168	85.4	2.7	4.2	24.4	56	120.84		11.2	272	317348	85.4	2.7	3.8	3
73			55	2010	Male	Single	Tertiary		17.2	157	156.09		11.5	162	9464			5	26.1	154	152.22	37.4	11.9	191	733604	83.1	6.5	6.8	1
0			51	2010	Male	Married	Secondary		12.8	147	112.98				8729	97.8	5.7		12.8	147	112.98				8729	97.8	5.7
72			37	2010	Female	Married	Secondary		815.6	28	104.07				201220	92.3	5.1		16.9	537	81.82	35.7	11.3	244	0	87.2	2.5	2.79
73			49	2010	Female	Single	None		17.9	91	415.14		6	272	252769	89.6	20.4	4	14.1	566	124.72	42.2	13.3	193	20	90.67	6.5	4.42	3
71			39	2010	Female	Widowed			14.7	646	87.15		12.4	312	200			7.6	17.9	636	51.71	35.1	12.2	257	20	80.6		4.77
0			43	2010	Male	Single	Secondary		15.8	18	122.37		8.5	419	81831	98.6	3.8	4.2	15.8	18	122.37		8.5	419	81831	98.6	3.8	4.2	3
38	1	1	40	2010	Male	Married	Tertiary		47.7	183	82.88		11.5	189	978.963			2	47.7	183	82.88		11.5	189	978.963			2
32			38	2010	Female	Widowed	Primary		41.6	452	50.2		9.4	206	200			5.3	24.4	293	45.61		9.2	239	200			5.1
66			33	2010	Female	Widowed	Secondary		16.3	412	82.25		11.2	194	4727.61			6.8	18	712	54.53	39.5	12.8	282	0			3.27	3
69			38	2010	Female	Single	Secondary		39.9	65	58.87		10.7	227	112687			2.5	19.1	288	64.08	31.6	10.5	273	29			3.2
67			35	2010	Male	Single	Secondary		24.9	854	117.16		13.7	167	200	84.1	3.7	6.1	22.2	802	97.06	43	13.9	230	1188	84.1	3.7	5.5
56			44	2010	Male	Married			23		115.7		6.4	368		91.99	4.9	9.8	10.1	510	110.51		10.7	209	200	72.33	1.4	6.3	3
72			37	2010	Female	Single	Secondary		30.4	9	47.16		6.2	217	750000	66.3	2.8	2.7	16.3	248	128.67	37.7	12.2	283	200	71.7	3.4	3.3
0			41	2010	Female	Married	Tertiary		31.1	433	41.68		9.8	244	43250	99.7	1.8	5.7	31.1	433	41.68		9.8	244	43250	99.7	1.8	5.7
65			36	2010	Male	Single	Secondary		35.1	524	121.41		12.6	226	281.514			4.7	22.7	1287	110.05	42.1	12.7	226	281.514			5.6	3
0	1		50	2010	Female				31.4	144	45.2		6.3	137	750000	90.8	3.4	3.3	31.4	144	45.2		6.3	137	750000	90.8	3.4	3.3
74			49	2010	Female	Married	Secondary		50.4	194	45.47		7.8	689	750000	91.8	4.2	16.3	13.8	859	55.04	35.8	11.6	491	0	91.8	4.2	4.8
37			36	2010	Female	Single	Tertiary		9.5	252	33.91		7.4	227	750000	68.7	2	5.3	5.9	490	45.11		10.2	245	200	68.7	2	3.5
27			54	2010	Female	Widowed	Primary		18.1	51	99.96		8.9	50	200	207.5	3.2	4.9	9.8	61	1117.98		8.5	188	200	101.79	3.3	17.1	2
68			46	2010	Male	Married	Tertiary		24.9	72	95.57		11.1	130	750000	105.4	2.9	5.1	55.5	945	86.48	51.5	14.4	215	20	83.5	4.3	8.3	4
0			33	2010	Female	Single	None			123			11.7	162	41047			6.2		123			11.7	162	41047			6.2	3
0			46	2010	Male	Married	Secondary		30.4	39			6.5	84	750000	78	36.4	4.8	30.4	39			6.5	84	750000	78	36.4	4.8	4
75			45	2010	Male	Single	Primary		16.5	24	133.95		10.7	137	280930	98.8	6.3	2.8	40.5	273	83.5	37.7	13.2	212	467176	98.8	6.3	4.3	2
12			38	2010	Female	Married	Secondary		14	462	89.65		10.2	195	83858	98.8	2.3	5.3	16	582	62.94		10.5	233	506258	98.8	2.3	6.5
71			35	2010	Female	Married	Secondary		3.7	277	80.54		8.5	169	10374	91.6	1.6	10.7	4.2	286	60.57	27.3	9	241	20	91.6	1.6	4.8	1
74			38	2010	Female	Widowed	Primary		17.2	66	93.36		9.9	200	28246	117.9	2.1	4.5	10.5	309	46.04	38.2	11.9	223	87	117.9	2.1	2.14
0			32	2010	Female	Widowed	Primary		22.3	289	79.61		10.5	256	75044	90.1	3.4	4.8	22.3	289	79.61		10.5	256	75044	90.1	3.4	4.8
12			34	2010	Female				36.3	379	121.1		8.1	260	6273	82.9	5.6	9.6	19.5	916	83.39		10.4	332	6273	82.9	5.6	5.8
0			53	2010	Female	Married	Secondary		9.1	140	586.35		9.7	360	55155	98.5	14.2	5.3	9.1	140	586.35		5.1	307	55155	98.5	14.2	7.6	1
74			36	2010	Female	Married	Secondary		6.8	627	76.14		9.3	182	200	113.19	1.4	7.6	18.1	835	59.29	38.4	11.9	226	22799	113.19	1.4	6	1
0			44	2010	Female	Single	Secondary		22	17	90.92		7.6	241	147852	79.8	3.2	3.8	22	17	90.92		7.6	241	147852	79.8	3.2	3.8	1
46			55	2010	Male	Single	Secondary		14.6	467	109.78		13.3	251	19589	93.3	4.3	5.4	10.3	350	82.48		14.4	235	41983.2	93.3	4.3	4.4
71			63	2010	Female	Married	Primary						5	164				2.7	13.7	678	131.91	35	11.3	210	200	82.9	11.9	10.2	3
3			47	2010	Female	Widowed	Primary		49.4	92	45.44		10.9	422	620905	101.6	1.8	7.7	13	451	69.83		11.1	343	169995	101.6	3.3	7.9
66			53	2010	Male	Single	Secondary		46.3	40	80.79		6	426	104419	81.2	2.5	9.4	32.3	297	115.23	39.1	13.2	183	0	81.2	2.5	4.06	3
54			45	2010	Female	Single	Secondary		121.8	169	66.03		9.8	251	400327	103.9	2.4	4.8	32.3	222	92.44		10.6	241	964.458	84.3	2.9	4.3	2
72			42	2010	Female	Single	Secondary		1.28	44	80.98		10.6	193	750000	95.9	2	3.8	15.3	835	64.5	31.4	10.6	259	0	95.9	2	3.8	3
73			48	2010	Male	Married	None		31.9	184	69.76		11.6	2.7	750000	93	1.9	6.9	26	492	93.69	47.9	14.7	157	25	93	1.9	4.01	3
50			34	2010	Female	Single	Tertiary		24.2	199	60.33		9.1	158	750000	104.6	4.1	5.9	51.6	219	64.17		11.2	193	1.92509e+06	104.6	4.1	6.9	3
64			37	2010	Male	Single	Tertiary		12.7	259	87.14		12.9	223	94791	89.9	4	9.6	37.5	526	84.57	44.8	15.3	160	200	89.9	4	3.8	2
69			49	2010	Male	Married	Secondary		32.9	293	75.44		10.9	273	61426	117.2	2.5	6.3	9.3	351	123.68	37.4	13.7	246	0	97.4	2.5	5.8	3
0	1	1	49	2010	Male	Married	Secondary		35.3	11	56.41		11.1	299	70075	91.1	4.1	2.9	35.3	11	56.41		11.1	299	70075	91.1	4.1	2.9	3
0			47	2010	Female	Married	None		31.7	112	67.23		10.4	211	3016	107.7	3.5	4.6	31.7	112	67.23		10.4	211	3016	107.7	3.5	4.6
15			48	2010	Female	Divorced	Secondary
0	1	1	42	2010	Female	Married	Tertiary		9.9	481	50.42		11	241	3462	95.7	1.3	6.7	9.9	481	50.42		11	241	3462	95.7	1.3	6.7	1
0			45	2010	Female	Married	Secondary		8.8	521	44.36		8.7	206	200	91.6	2.5	4.6	8.8	521	44.36		8.7	206	200	91.6	2.5	4.6	1
72			52	2010	Male	Married	Tertiary		34.7	252	81.79		13.1	212	196440	79.4	1.2	4.4	14.3	454	69.76	41.5	13.5	249	20	79.4	1.2	4.12	2
73			38	2010	Female	Single	Tertiary		29	21	59.17		9.1	283	136605	87.7	3.9	2	12.9	1076	65.19	36.5	11.4	354	200	87.7	3.9	4.1	4
71			47	2010	Female	Divorced	Primary		9.8	12	90.87		7.2	149	1782	102.2	2.6	2.5	15.8	310	71.57	27.9	8.6	128	25	102.2	2.6	4	3
0			69	2010	Female	Widowed	Primary		13.6	394	91.93		9	212	18500	123.8	3.4	7.5	13.6	394	91.93		9	212	18500	123.8	3.4	7.5
7			36	2010	Female	Married	Tertiary		31.8	79	55.96		7.4	274	1749	92.3	0.9	8.2	23.6	108	65.28		7.1	110	24984.2	92.3	2.3	5.6	1
55	1	1	27	2010	Female	Married	Secondary		23.2	275	40.82		10.7	76	127812	89.8	0.5	4.2	14	593	56.61		12.3	170	200	89.8	0.5	4.5	1
70			34	2010	Female	Single	Secondary		45.2	28	59.8		9.2	107	72443	77.8	2.8	2	20.1	701	71.76	16.8	5.4	74	43	77.8	2.8	0.36	3
0			36	2010	Female	Single	Secondary		12.9	8	61.3		7.1	409	705912	92.6	2	5	12.9	8	61.3		7.1	409	705912	92.6	2	5	4
0			35	2010	Male	Married	Primary																						3
15			34	2010	Female	Married	Secondary		50.3	551	54.88		11	234	1004	96.1	2.6	6.4	26.9	508	70.2		9.3	228	200	98.5	3	6.4
6			58	2010	Female	Separated	Tertiary		18.7	422	83.85		11.2	333	200	81.5	4.5	4.7	14.4	413	66.23		10.2	364	31070.6	81.5	4.5	8.1	1
0			33	2010	Female				47.1	416	72.02		13.8	239	337138	80.8	4.6	6.8	47.1	416	72.02		13.8	239	337138	80.8	4.6	6.8
0	1	1	42	2010	Male	Married	Secondary		27	401	97.57		14.6	188	4805	92	3.3	7.2	27	401	97.57		14.6	188	4805	92	3.3	7.2
0			46	2010	Male	Married	Primary		22.9	22	88.42		7.4	632	298272	100.5	7.6	8.2	22.9	22	88.42		7.4	632	298272	100.5	7.6	8.2
72			39	2010	Female	Single	None		93.4	47	291.81		7.4	363	12263	103.8	13.3	6	10.1	346	91.96	36.6	12.1	324	0	103.8	13.3	5.5	4
33	1		38	2010	Female	Single	Primary		30.8	9	1409.85		10	383	750000	188.9	3.7	4.3	12.4	115	66.25		10	332	200	188.9	3.7	5.4
72			59	2010	Male	Married	Primary								647.561				13.3	681	92.84	32.9	10.9	169	647.561			4.6
71			58	2010	Female	Widowed	Primary		30.6	160	100.52		6.7	227	750000	126.6	3.2	3	20.3	487	83.5	36.7	12	283	20	126.6	3.2	7.2	1
14			36	2010	Female	Married	Secondary		5.6	691	111.55		8.9	300	264	113.6	7.7	10.1	13.6	770	104.26		8.9	339	1245.24	115	7.7	10.3
73			44	2010	Male	Married			87.5	369	122.16		13.9	184	200			3.9	45.4	760	142.02	42.6	14.7	112	200			4.9	1
71			57	2010	Female	Widowed	None		82.4	59	104.24		7.7	218	109959	103.5	4.7	4.8	59.3	621	82.86	35.4	1.2	178	901739	95.34	5.2	3.3
11			42	2010	Female	Married	Secondary		5.6	411	104.68		12.2	300	70147	97.8	11	5.9	13.4	618	94.54		12.1	273	34644.1	97.8	11	5.6
74			55	2010	Female	Married	Secondary		36.9	297	94.93		11.4	318	18457	104.2	2.7	6.5	18.3	832	87.87	44.2	15.1	192	0	76.2	1.9	4.06	3
0			52	2010	Male	Married	Secondary			36			4	233				10.4		36			4	233				10.4	4
74			52	2010	Male	Married	None		144.4	265	103.48		14.7	186	200	86.7	5.8	5.6	24.1	414	82.45	48.4	15.5	285	200	86.7	5.8	5.3
0			54	2010	Female	Married	Secondary		23.6	301	106.72		13.3	321	66837	105	2.8	6.4	23.6	301	106.72		13.3	321	66837	105	2.8	6.4	2
6			38	2010	Female	Married	Secondary		26	188	84.59		8.5	292	24273	143.5	1.6	4.2	19.6	303	94.14		7.7	225	332556	143.5	1.6	4.8
0			45	2010	Male	Married	Secondary		12.6	71	2237.76		9.8	260	750000	95.7	62.9	6.8	8.9	826	77.13	41.6	13.6	311	25	79.8	2.6	6	3
75			39	2010	Female	Married	Tertiary		29.7	334	99.8		12.4	190	618	105.8	2.9	3.3	23.6	558	59.79	42.8	12.8	207	0	105.8	2.9	4
62			39	2010	Female	Married	None		82	514	55.09		10.1	204	464317	88.2	2.3	4.5	16.6	268	69.27	43.7	14.1	262	1589	85.27	2.4	6.3
65			36	2010	Male	Widowed	Primary		34.6	222	94.1		11.1	246	200			5.2	37.4	316	87.62	40.9	13.2	212	200			4.1	3
33	1		37	2010	Female	Single	Secondary		12.1	158	601.3		7.5	136	5472	93.1	13.6	4.3	16.3	358	395.18		10	182	15770	93.1	13.6	3.5
74			47	2010	Male	Married	Primary		73.1	375	131.31		12.4	160	1010	89.9	8.7	4.8	54.6	234	72.68	38.5	12.9	174	71619	89.9	8.7	5.6
0			62	2010	Male	Single	None		26.7	33	105.35		12.3	204	371875	162.5	2.2	4.6	26.7	33	105.35		12.3	204	371875	162.5	2.2	4.6
50			38	2010	Male	Married	Secondary		27.9	71	72.44		11.8	186	435823	90.8	4.2	4.2	34.3	474	84.51	38.5	14.8	199	200	90.8	4.2	6.3	4
18			41	2010	Male	Single	Secondary		25.5	202	169.89		15.3	201	543233	87.65	12.5	9	25.5	202	169.89		15.3	201	543233	87.65	12.5	9	3
70			35	2010	Female	Married	Secondary		45.8	16	45.23		11.8	154	648462	98.6	2.2	3.5	0.9	256	52.56	37	12.2	224	25	98.6	2.2	4.3	2
2				2010	Male				77.3	422	846.11		5.2	117	45156	96.4	45.8	12.2	14.8	112	125.39		5.5	638	209708	96.4	45.8	29
71			42	2010	Female	Married	Secondary		11.8	147	80.61		10.8	276	10978	203.5	2.5	3	38.1	257	67.8	36.2	12	239	255	203.5	2.5	2.5	3
73			52	2010	Male	Single	Secondary		27.6	180	112.98		7.3	272	512669	98.2	5.9	4.5	16.4	202	239.32	32.4	10.3	181	4223	98.2	5.9	3.7	2
40			43	2010	Male	Single	Tertiary		17.1	470	61.98		13.6	272	868	77.6	3.7	6.7	58.7	68	102.45		9	249	6084.68	77.6	3.7	5	1
2	1	1	35	2010	Female	Single	Tertiary		30.4	42	58.32		10.2	281	439763	105.8	1.5	5.1	42.6	102	78.74		9.8	339	193594	105.8	1.5	6.1	2
0			39	2010	Female	Single	Tertiary		19.9	70	48.14		7.3	534	750000	93	2.6	6.4	19.9	70	48.14		7.3	534	750000	93	2.6	6.4	4
73			44	2010	Female	Married	Tertiary		34.7	189	62.75		10.3	240	200	79.4	1.2	6.4	16	451	55.38	32.5	11.2	313	0	79.4	1.2	5.6	2
71			47	2010	Female	Married	Secondary		33.9	5	57.37		8.7	332	613864	86.9	3	3.3	17.9	276	155.91	36.9	12.6	325	0	98.93	11	7.6	3
0			37	2010	Male	Married	None
0			46	2010	Female	Married	None		8.6	304	58.48		7.9	336	223989	101.7	1.7	5.3	8.6	304	58.48		7.9	336	223989	101.7	1.7	5.3
58			40	2010	Female	Single	None		20.3	122	139.16		13.2	275	200	100.9	3.7	4.4	12.5	407	78.32	31.7	11	277	200	100.9	3.7	3.9	1
26			35	2010	Female	Single	None		83.4	776	105.39		11.7	225	200	96.8	2.2	6	83.4	776	105.39		11.7	225	200	96.8	2.2	6
66			35	2010	Female	Married	Tertiary		16.3	424	62		8.6	163	200	72.8	3.3	9.7	2.6	799	66.1	35.9	10.9	234	810	72.8	3.3	5.43	1
27	1		42	2010	Female	Married	Tertiary		16.1	581	94.09		12.4	209	200	85.28	4.9	5.3	39.6	986	61.37		10.9	244	200	85.28	4.9	5.8
33			39	2010	Male	Married	Tertiary		80.8	387	123.67		13.3	239	205763	106	6	5	38.2	925	103.96		13.5	230	23	106	6	5.6	1
1			52	2010	Female	Divorced	Primary		19.7	213	660.11		6.7	315	13253	86.4	14.4	6.9	19.7	213	660.11		6.7	315	13253	86.4	14.4	6.9
15			37	2010	Female	Married	Secondary		12.5	39	187.58		8	414	166065	91.1	9.8	17.8	18.9	379	74.18		8.6	377	10200.7	91.1	9.8	7.1
62			40	2010	Male	Single	Secondary		14.2	9	85.69		4.3	309	66074	88.4	3.3	4.2	13.9	63	81.41		7.2	177	200	88.4	3.3	2.7
57			41	2010	Male	Separated	Secondary		25.3	104	96.49		8.7	522	43337	102.5	3.7	11.7	50.3	296	126.29		12.8	422	200	102.5	2	15.6
12			39	2010	Female	Single	Secondary		50.2	292	65.72		11	219	200	74.5	3.2	4.3	26.6	336	72.39		10.7	195	200	74.5	3.2	3.9
0			54	2010	Male	Divorced	Primary		29.5	493	92.05		11.4	241	12915	92.6	2.6	5.3	29.5	493	92.05		11.4	241	12915	92.6	2.6	5.3
13			32	2010	Female	Married	Secondary		13.5	488	56.07		11.1	164	3954	91.9	0.8	4.9	9.9	757	78.85		11.7	141	3954	91.9	0.8	4
64			54	2010	Female	Married	Tertiary		15.2	317	95.63		9.6	234	2533	94.6	1.3	3.8	12.7	909	69.48	36	11.9	210	0	94.6	1.3	3.36
71			63	2010	Male	Married							7.1	421				8.3	14.9	317	118.29	43.8	14.1	317	200			4.9	3
0			38	2010	Male	Single	Secondary
41			38	2010	Female	Single	Secondary		24.6	21	50.38		8.2	183	200480	81.6	1.3	2.8	19.6	113	57.77		11.2	208	200	81.6	1.3	4.6
17	1	1	40	2010	Female	Single	Tertiary		33.9	112	64.45		10.5	82	1652	97.3	2.4	5.1	23.4	134	64.42		10.1	96	200	97.3	2.4	4.6
69			31	2010	Male	Single			67.7	17	80.11		6.2	240	164868	81	5.5	4	56.6	263	85.02	44.8	14.7	182	1056.76	81	5.5	5.2	4
36			41	2010	Male	Single	Secondary
0			46	2010	Male				71.7	66	87.02		7.8	136	1064286	86.9	10.1	5.7	71.7	66	87.02		7.8	136	1064286	86.9	10.1	5.7
17			34	2010	Female	Married	Secondary		13.6	969	99.05		10.7	232	200			5.6	13.6	969	99.05		10.7	232	200			5.6	1
71			41	2010	Female	Married									200				12.9	471	66.16	39.9	12.9	248	8995			3.7
27				2010	Female				33.4	649	71.55		11.8	301	16615.9			5.6	33.4	649	71.55		11.8	301	16615.9			5.6
65			31	2010	Female	Separated	Tertiary		13.2	535	62.25		11	185	92834	87.9	3.2	4.2	8.9	731	55.07	33.1	11.1	244	25	87.9	3.2	8.4
0			37	2010	Female	Single			26.2	289	249.3		8.1	481	299485	106.4	13	17.6	26.2	289	249.3		8.1	481	299485	106.4	13	17.6	2
72			37	2010	Female	Married	Secondary								947.299				19.4	432	65.01	34.9	10.4	198	200	87.38	2.8	4.1	3
73			53	2010	Female	Widowed	Secondary		28.1	88	83.17		11.2	166	103228	86.8	4.9	3.3	22.5	455	79.64	45	14.9	275	25	79.5	5.9	5.4	3
9			41	2010	Female	Single	Secondary		9.9	202	59.38		10.3	225	200	101.3	3.2	4.6	3.8	247	72.09		10.2	201	200	101.3	3.2	4.6	1
17	1		59	2010	Male	Divorced	Primary		19.4	130	163.19		10.5	276	135333	90.9	15.1	8.2	15.7	281	110.95		12.3	115	172159	90.9	15.1	5.6
73			34	2010	Female	Married	Secondary		19	238	70.94		9	265	29770	79.6	0.5	4.6	35	165	75.85		9.5	258	7181	79.6	0.5	2.6
50			45	2010	Male	Married	Primary		54.5	295	76.09		11.9	151	34103	100	1.9	4.3	35.2	368	81.2		11.1	231	200	100	1.9	2.8	3
73			44	2010	Male	Single	Tertiary		61.6	28	120.96		7.9	363	200		5.2	0.9	15.3	159	74.27	34.7	11.3	215	200		5.2	2.5	4
69			34	2010	Female	Single	Secondary		15.2	96	37.89		10.3	198	188710	90.9	1.4	7.5	7	221	38.51	37.4	12.8	156	20	90.9	1.4	5.66	1
0			45	2010	Female	Married	Secondary		13.2	265	41.82		7.9	239	9021	89.5	1.4	5.2	13.2	265	41.82		7.9	239	9021	89.5	1.4	5.2	1
1			39	2010	Female	Widowed	Primary		28.7	910	97.55		13.3	274	200	97.9	2.4	8.1	242.1	1016	51.48		12.1	247	200	97.9	2.4	6.4
2			37	2010	Female	Married	Tertiary		35.5	17	46.51		7.5	462	246747	96.9	2.9	4	46.9	17	48.76		7.5	275	246747	92.5	0.5	6.3	3
71			37	2010	Female	Married	Tertiary		16.3	818	102.42		11.1	271	9488.66			5.3	4.8	650	80.69	41.1	13.3	365	12781	78.1	2.2	5.7
66			36	2010	Female	Single	Secondary		26.3	52	62.65		10.4	255	79389	90	2.5	8.4	7.5	147	64.2	36	11.1	236	1728	79.9	3.1	5.5	1
5				2010	Female				17.1	929	57.74		9.7	414	16560	85.6	4.8	7.7	17.2	606	97.49		10.9	232	2778.33	85.6	4.8	6.1
14			38	2010	Male	Single	Primary		27.6	138	65.24		9.4	325	200	108.4	1.1	5.9	10.6	267	77.95		8.3	497	200	108.4	1.1	7.9	3
69			39	2010	Female	Married	Secondary		16.7	43	92.72		9.1	162	750000	87.4	3.1	2.5	78	416	79.14	39.3	12.9	261	0	87.4	3.1	4.08	1
32	1		35	2010	Female	Married	Primary		24.2	90	87.99		6.6	168	2218	112.1	8.3	22.4	48.3	335	111.32		8	437	212.643	112.1	8.3	8.5	1
69			59	2010	Female	Widowed	Secondary		54.2	116	57.38		10	119	200	93.8	4	4.5	19.2	635	80.45	37.8	12.1	185	0	79.3	3.3	4.4	4
42	1	1	44	2010	Female	Married	Secondary		5.8	740	54.34		9.8	164				4.5	11.6	575	78.59	31.4	11	166	6940			4.2	1
2			35	2010	Female	Single			26.4	22	153.31		4.5	175	40450	89	13.5	14.6	26.4	22	153.31		7.1	199	40450	89	13.5	3.8	4
69			53	2010	Male	Married	Tertiary		75.1	25	73.67		12.6	192	26954	87	5.4	5.9	33.2	322	78.58	36.5	12.7	185	0	87	8.5	4.1	3
72			51	2010	Female	Married	Primary		43.4	333	76.11		11.4	302	200			6.9	25.5	752	76.76	35.4	10.6	376	0			7.1	1
72			32	2010	Female	Single	Primary		21.1	138	52.7		7.6	260	539328	101.7	2.9	3.6	19.3	812	71.03	36.2	12	282	40	91.04	2.7	5.4	3
63			47	2010	Female	Married	Primary		18.4	307	65.87		11.2	199	200			4.7	49.2	630	68.62	37.9	12.2	140	200			3.8
68			44	2010	Female	Single	Primary		19.6	231	87.94		8.8	150	200			4	35.2	206	74.31	33.9	10.6	212	200	80	4.2	4.8	1
67			48	2010	Female	Married	Secondary		78.3	9	151.96		9.4	43	579484	91.7	6.2	2.4	28.5	270	78.12	38	12.9	162	200	91.7	6.2	2.23	4
69			49	2010	Female	Widowed	None		38.7	72	113.1		9.2	300	59143	103.5	5	3.2	17.5	427	76.55	35.6	12.1	663	58	103.5	5	4.3	2
56			47	2010	Male	Married	Secondary		181.3	48	166.97		13.6	310	337358	94.9	4	5.2	28.2	16	88.12	32.9	10.3	542	98629	94.9	4	5.5	3
72			31	2010	Female	Married	Secondary		13.1	721	110.11		12.6	155	200	95.1	4.3	6.4	13.4	399	68.13	37.4	11.7	224	20	95.1	4.3	5	3
73			64	2010	Female	Widowed	Primary		12.6	259	57.3		11.4	356	331400	12	3.8	6.1	16	715	81.55	39.8	13.1	369	200	12	3.8	7.4
59	1	1	25	2010	Female	Single	Tertiary		27.8	545	101.16		12.4	225	9382	96.2	1.8	6.5	24.7	443	72.85	35.6	11.1	193	13858.9	85.9	2.2	4.5
59			57	2010	Female	Widowed	Primary		19.1	5	37.33		6	206	717213			6.1	4.2	411	66.19		11.8	289	25			5.47	3
3			48	2010	Female	Married	None		24.5	281	56.3		12.3	277	103863	89.6	2.7	4.4	18.8	582	88.9		12.5	240	200	89.6	2.7	5	1
18			34	2010	Female	Widowed	Primary		17.2	259	49.91		10.7	254	750000	83	2.9	3.6	19.3	498	67.55		12.3	318	200	83	2.9	6.8
37	1		30	2010	Female	Single	Tertiary		20.9	209	50.76		10.7	224	35071	83.8	2.8	3.9	34.4	966	76.86		12.3	284	200	83.8	2.8	4.6	1
69			43	2010	Female	Widowed	Tertiary		12.1	451	67.67		11.4	230	200			4.4	28.5	571	99.29	40.9	13.9	188	0			3.16	1
41			49	2010	Male	Single	None		68.7		105.7		8.9	366		89.45	5.4	8.2	23.4	339	109.2		15.9	213	25	89.45	5.4	5.14	3
73			41	2010	Female	Married	Secondary		34.6	47	60.75		10.8	190	200			2.9	40.1	267	62.24	35.7	13.3	264	0			5.8	2
73			37	2010	Female	Married			26.2	470	64.63		11.1	284	21424	74.6	0.6	4.8	14.7	764	71.31	34.2	10.6	304	0	74.6	0.6	4.7	1
37	1	1	40	2010	Male				44.1	100	68.36		8.6	390	104545	99.7	1	4.2	8.6	201	78.38		9.6	625	200	99.7	1	7.7
0			46	2010	Male	Married	None		32.7	62	45.92		11.5	285	200	67.9	5.3	7.6	32.7	62	45.92		11.5	285	200	67.9	5.3	7.6
0			44	2010	Female	Widowed			19.2	13	975.03		5.2	418	253289	68.3	39.7	9.5	19.2	13	975.03		5.2	418	253289	68.3	39.7	9.5
72			47	2010	Male	Married	None		33.4		82.25		9	392		114.95	3.7	5	23.3	770	87.85	46.8	14.9	180	20	114.95	3.7	5.73
71			40	2010	Male	Married	Tertiary		23	101	109.5		17	187	79730	89.55	2.2	3.5	19.4	569	99.09		14.2	201	200	89.55	2.2	2.8	1
66			38	2010	Male	Married	Secondary		55	78	109.25		12.8	45	750000	91.09	4.3	2.9	30.1	367	81.39	53.1	16.5	219	0	91.09	2.8	3.8	4
69			53	2010	Female	Widowed	Secondary		24	141	105.3		10.6	220	71409	98.96	2.1	3.8	20.3	660	78.61	34.4	12	321	0	98.96	2.1	4.49	3
66			29	2010	Male	Single	Tertiary		24.5	250	92.04		13.8	264	400082	83.63	2.7	3.9	17.3	599	93.56	48.5	15.7	377	25	81.9	1.1	3.8	3
70			33	2010	Female	Married			17.1	308	77.5		11	185	111108	96.46	1.8	5.9	9	1052	53.09		10.4	305	25	96.46	1.8	4.9	2
0			49	2010	Female	Married	Tertiary		21.9	111	49.24		5.4	189	309640	88.3	1.8	3.1	21.9	111	49.24		5.4	189	309640	88.3	1.8	3.1
69			41	2010	Female	Single			25.7	12	73.92		9.3	249	4141			5.3	22.7	727	68.04	37.8	11.9	239	0	81.9	1.4	3.89	1
0				2010	Female
26			37	2010	Female				9.5	706	40.67		7.9	236	200	80.62	1.7	5.7	13.6	169	52.99		9.2	176	200	75	0.8	6
24			53	2010	Male	Married			18.6	372	91.85		14.5	155	64474	91.1	3.1	5.7	19.8	424	107.37		12.8	97	53048.2	91.1	3.1	6.2
35			38	2010	Female	Married			18.4	419	47.65		10	184	200	88.2	0.7	6.6	24.5	495	68.28		9.6	162	200	88.2	0.7	5.1	1
67			42	2010	Male	Married	Tertiary		51.3	752	140.2		16.6	232	200	81.87	4.6	7.7	26.7	1231	100	56.5	18.2	191	0	81.87	4.6	5.1	1
64			39	2010	Female	Married	Secondary		21.2	333	91		12.3	218	264312	88.57	1.8	4.7	13.2	709	65.26	55.4	13.1	232	0	88.57	1.8	3.72	1
1	1		31	2010	Female	Married			12.2	865	42.08		9.5	294	200	81.3	1	6.9	12.2	865	42.08		9.5	294	200	81.3	1	6.9	1
11			45	2010	Female	Married			14.4	212	403.93		6.9	79	956	95.9	18.4	3.4	7.5	200	192.03		7.2	142	21376	95.9	18.4	4.3	4
72			36	2010	Female	Single	Secondary		25.2	19	80.1		10.7	210	370081	79.78	2	4.4	16.3	314	57.9	36.2	11.6	31.3	25058	79.78	2	3.82	3
71			36	2010	Female	Single			36	7	156.1		10.8	193	704722	69.69	6.9	7.9	15.4	96	98.06	41.3	13.8	224	82429	79.9	3	4.1	3
20			41	2010	Male	Married	Secondary		21.4	44	93.58		7.6	163	250057	95.3	4.4	4.7	9.1	42	81.93		8.8	170	4619	95.3	4.4	3.2	1
49	1		59	2010	Male	Married	Tertiary		28.4	179	117.75		10.8	255	118709	105.32	5.1	6.5	13.5	333	116.16	31.7	10.7	179	200	80	4.5	4.5	3
0			50	2010	Male	Married	Secondary		14.9	33	91.97		8.3	196	750000	95.05	4.3	4.4	14.9	33	91.97		8.3	196	750000	95.05	4.3	4.4
69			54	2010	Male	Married	Secondary		53.5	254	111.61		11.1	388	17056	96.8	4	7	24.4	243	64.11	35.9	12.3	200	20	96.8	4	3.3	1
3			39	2010	Female				23.3	70	84.3		10.2	169	458423	86.74	3	4.1	13.8	109	74.39		11	197	458423	86.74	3	3.3
68			33	2010	Male	Single			16.4	556	115.91		12.2	211	200			3.9	17.3	495	95.95	42.8	12.2	182	0			4.2	1
11			30	2010	Female	Married	Secondary		20.6	257	47.58		11	199	8733	18.31	1.3	6.8	18.5	204	70.57		11.6	303	200	18.31	1.3	5.1	1
55			49	2010	Male	Married	Tertiary		57.3	399	174.35		14.6	196	99036	105.2	6.8	6.7	39.3	584	97.05	43.4	14.7	319	37	1.74	6.8	6.8	2
67			42	2010	Female	Married	Tertiary		20.5	816	66.64		14.5	324	200	90.5	2.3	6.6	19.7	927	70.77	44.5	14.4	228	0	90.5	2.3	4.19	1
0				2010	Female
42	1		22	2010	Female	Married	Secondary		10.4	315	76.2		8.1	197	80141	81.53	2.1	7.2	58.8	369	60.69		8.8	226	200	81.53	2.1	3.6	1
0			39	2010	Female	Married	Secondary		13	334	93.64		14.2	260	22747	90.4	2.8	5.7	13	334	93.64		14.2	260	22747	90.4	2.8	5.7
7			34	2010	Female	Married	Primary			484			9.4	238	142372			3.3	24.5	446	187.45		10.6	310	142372			4.2
0				2010	Male				17.5	461	221.8		7.6	390	200	77.38	10.5	18.9	17.5	461	221.8		7.6	390	200	77.38	10.5	18.9
3			47	2010	Male	Married			29.6	380	88.61		15	189	21137	88.8	3.6	4	29.2	380	114.93		13.7	214	2032	88.8	3.6	3.9
70			50	2010	Male	Married	Tertiary		458.4	50	65.85		7.9	317	905	74.4	3.1	25.1	8.3	378	76.22	36.2	13	266	67	78.2	5.6	4.4	3
0			31	2010	Female	Married	Primary		12.4	144	62.79		8.9	337	999	90.53	1.8	3.2	12.4	144	62.79		8.9	337	999	90.53	1.8	3.2	4
68			39	2010	Male	Single	Primary		39	259	91.15		15.1	251	9020	89.78	2.3	8.7	18.7	668	91.08	41	13.1	284	0	89.78	2.3	5.2	1
72			45	2010	Male	Married	Tertiary		49.8	292	66.47		10.8	204	433	82.7	5	4.8	13.3	457	79.68		14.6	195	0	82.7	5	4.23	1
0			47	2010	Male	Single			105.4	206	72.02		10.6	230	16396	104.8	3.6	6.3	105.4	206	72.02		10.6	230	16396	104.8	3.6	6.3	1
0			43	2010	Male	Married			43	85	101.7		7.2	265	15348	1.4	4.1	19.5	43	85	101.7		7.2	265	15348	1.4	4.1	19.5	4
0			59	2010	Male	Married			26.2	37	127.9		13.8	256	750000	93.51	2.8	2.1	26.2	37	127.9		13.8	256	750000	93.51	2.8	2.1	2
65			39	2010	Female	Married	None		43.2	202	86.74		10.9	309	659280	92.3	2.9	10.1	56.1	941	55.05	47.6	16	383	0	92.3	2.9	8.06	3
9			45	2010	Female	Single			37.2	252	55.06		12.1	170	83974	93.5	1.6	3.8	45	422	83.11		12.3	201	83974	93.5	1.6	3.9	1
68			41	2010	Male	Married	Primary		90.3	192	62.25		12.2	313	750000	96.47	1.7	3.9	32.9	597	69.79	43.8	15.3	299	20	96.47	1.7	5.5	3
1			61	2010	Female	Married			15.6	317	124.8		9.8	223	869	105.95	1.8	3.4	15.6	317	124.8		9.8	223	869	105.95	1.8	3.4	2
70			43	2010	Female	Single	Tertiary		21.6	376	84.68		11.8	325	7652	84.36	2.6	4.2	58.6	564	53.71	36.5	12.2	374	0	84.36	2.6	4.13	3
0				2010	Female				17.5	357	85		9.8	221	111098	84.62	3.3	5.4	17.5	357	85		9.8	221	111098	84.62	3.3	5.4
71			35	2010	Female	Single	Secondary		44.5	81	51.23		9.4	245	69696	96.2	1	3.1	15.9	577	54.89	41.7	13.3	231	0	96.2	1	4.14	1
71			52	2010	Male	Married			20.4	78	81.73		14	150	9633	93.1	2.9	6.8	5.8	90	80.51	22.9	6	391	25	93.1	2.9	7.1	4
11			39	2010	Female	Single			25.2	173	42.86		8.7	335	39360	88.2	1	6.1	24.1	422	63.14		9.5	445	200	88.2	1	5.6	2
0			49	2010	Female	Married			110.2	50	109.86		9.2	210	750000	14.18	8.9	6.9	110.2	50	109.86		9.2	210	7.18357e+06	14.18	8.9	6.9	4
70			59	2010	Male	Widowed	Tertiary		32.8	59	211.18		13.6	287	200	100.42	14.6	4.8	19.9	181	82.36	25.1	8.1	149	25	100.42	14.6	2.6	4
0			40	2010	Female	Widowed																							1
70			37	2010	Female	Married	Tertiary		18.1	177	53.23		11.2	128	30182	78.2	2.1	4.9	7.9	628	76.77	39.3	12.8	167	25	71.6	1.4	5.3
0	1	1	26	2010	Female	Single	Tertiary		20.8	5	62.89		10.3	274	111039	87.1	2.5	3.4	20.8	5	62.89		10.3	274	111039	87.1	2.5	3.4	2
0			61	2010	Male	Married	Secondary		22.8	553	79.16		14.2	189	4980	84.08	3.8	6.8	22.8	553	79.16		14.2	189	4980	84.08	3.8	6.8
3			46	2010	Female	Single	Secondary		87.3	11	39.87		10.6	190	750000	91.81	2.6	4.2	36.5	306	42.99		10.4	274	840.532	91.81	2.6	8.3	2
0			47	2010	Male	Married	Tertiary		25.9	50	232.23		6.2	159	2723	73.87	8.4	5	25.9	50	232.23		6.2	159	2723	73.87	8.4	5
43	1	1	37	2010	Female	Married	Tertiary		27	642	65.25		11	293	200	77.5	1.5	10.2	12.4	551	102.73		11.1	302	200	77.5	1.5	7.5	1
12	1		27	2010	Male				28	45	46.95		10.2	218	78246	112.5	1.8	10.5	18.8	106	43		9.7	568	200	79.1	4	13.1
69			55	2010	Male	Married	Secondary		24.6	302	71.61		10.6	195	83359			7	20.4	205	86.91	35.8	11.1	263	38			5.7	1
71			45	2010	Female	Married	Secondary		137.1	12	76.44		13.6	438	2263	88.74	1	5.1	38.2	442	49.94	39.6	12.8	243	0	88.74	1	2.97	3
0			50	2010	Male	Single			13.1	18	97.8		7.6	330	23942	88.61	4.3	7.1	13.1	18	97.8		7.6	330	23942	88.61	4.3	7.1	4
71			40	2010	Female	Married			19.2	255	60.17		10.1	298	34739	108.1	3.2	4.5	8.5	282	73.15	33.6	11.7	176	3016	108.1	3.2	2.82	1
74			52	2010	Male	Married	Tertiary		69.2	6	118.11		11.8	111	750000	103.7	3.2	2	23	479	96.19	38.6	14	145	44	103.7	3.2	3	3
70			39	2010	Female	Married	Secondary		14.4	431	39.42		11	301	109134	83.19	1.4	6	13.4	890	69.15		10.6	171	109134	83.19	1.4	5.9
20			44	2010	Female	Widowed	None		10.2	39	372.83		2.4	71	200	83.04	11.9	2.5	12.5	297	380.62		8.6	246	200	80.92	19.3	4.6	4
15			67	2010	Male	Married	Secondary		41.8	17	125.03		10.3	167	25640	83.7	5	5.7	15.4	233	111.59		14.2	161	200	83.7	5	6.7
0			58	2010	Male	Married	Secondary		18.5	115	67.52		11.5	316	207025	95.11	4.7	6.2	18.5	115	67.52		11.5	316	207025	95.11	4.7	6.2
0			47	2010	Female	Divorced			19.6	76	119.1		11.7	164	52641	78.68	7	3.3	18.3	76	91		10.8	123	52641	74.1	4.2	11.2	4
2			41	2010	Female	Single	Secondary		63.9	60	57.01		7.6	377	750000	103.7	2.9	15.6	63.9	60	57.01		7.6	377	1349.13	103.7	2.9	15.6	1
69			57	2010	Male	Married	Tertiary		16.2	337	69.1		11.3	207	3981	85.13	2.3	4	15.5	810	64.74	36.8	12.6	265	20	85.13	2.3	4.9	1
70			35	2010	Female	Married	Secondary		10.2	247	43.05		10.4	193	200	76.8	2.3	7.3	10.6	67	55.85	34.6	12.3	223	37549	76.8	2.3	5.4	3
45			29	2010	Female	Single	Secondary		45	581	95.36		12	222	16410	87.8	2.8	6.4	12.8	788	47.6		11.2	200	1775.39	87.8	2.8	5.6
72			35	2010	Female	Married	Tertiary		15.3	271	53.33		8.5	150	15518	78.46	2.1	4.5	18.9	1130	59.43	35.2	11.9	283	20	177.4	3.5	4.6
0			42	2010	Female	Married	Secondary		25.5	117	60.45		4.8	1.95	163131	76.7	42.5	5.1	25.5	117	60.45		4.8	1.95	163131	76.7	42.5	5.1
41	1	1	46	2010	Male	Married	Tertiary		22.6		130.14		14.8	158				6.1	33.8	418	74.74	40.8	14.2	193	25			4.2	1
70			21	2010	Male	Single	Secondary		42.1	482	49.66		11.6	348	200	89.5	2.5	6	11.4	199	58.59	30.5	10.5	491	2344	89.5	2.5	3.8
72			36	2010	Female	Married	Tertiary		25.7	157	104.69		11.1	182	886	127.3	1.4	6.2	2.6	299	52.55	37.6	11.3	291	458	127.3	1.4	7.4
69			42	2010	Male	Single	Tertiary		16	121	154.11		13.8	287	200	89.3	2.8	4.5	9	280	104.82	35.7	12.2	225	200	67	2.3	5.5	3
69			46	2010	Female	Married	Tertiary		36.1	151	60.04		8.9	295	581673	90.99	2.1	5.1	14.7	676	68.11	33.2	11	295	20	90.99	2.1	4.5	1
70			23	2010	Male	Single	Secondary		6.9	75	55.41		12.2	246	200			7.3	17.7	379	69.09	45.7	14.3	221	0			5.79	3
73			63	2010	Female	Married	Tertiary		26.2	72	130.26		7.5	472	750000	115.5	6.5	5.7	16.7	221	98.59	41.8	13.3	309	0	115.5	6.5	3.26	4
23			35	2010	Female	Married	Primary		12.9	369	93.75		11.8	333	12417	87.9	3	4.6	19.5	352	102.14		12	203	3839.27	87.9	3	3.6
74			36	2010	Female	Single	None		30.9	91	111.04		10.9	224	750000	113.7	2.9	5.2	25.2	421	79.32	33.3	11.1	233	0	113.7	2.9	5.9	1
74			30	2010	Female	Single			23.1	85	91.38		9.4	389	368385	111.9	3.4	7.6	14.1	715	71.41	46.7	16.1	477	20	82.8	2.6	6.2	2
0			55	2010	Male	Married	Secondary		49.2	83	1563.63		8.5	121	361783	90.9	56.3	5.4	49.2	83	1563.63		8.5	121	361783	90.9	56.3	5.4
73			43	2010	Female	Single	Secondary		10.9	118	61.39		11.4	237	200			3.9	14.3	493	64.54	31.9	10.6	199	200			4.1
42			42	2010	Female	Single	Tertiary																						3
72			41	2010	Male	Married	Secondary		25.7	405	88.85		12.5	230	42611	100	3.7	5.8	23.8	600	81.79	48.5	15.3	349	0	104.6	3	6.3	3
0			37	2010	Female	Single	Secondary		24.9	515	69.61		11.8	170	13084	88.8	3.6	4.5	24.9	515	69.61		11.8	170	13084	88.8	3.6	4.5
23			47	2010	Male	Single	Primary		23.6	49	98.16		10.6	126	214353			5.3	23.6	49	98.16		10.6	126	214353			5.3
0			38	2010	Female	Single	Tertiary		14.6	778	116.75		9.7	181	802.135		1.2	5.7	14.6	778	116.75		9.7	181	802.135		1.2	5.7
0			37	2010	Female	Single	Tertiary
0			43	2010	Male	Married	Secondary		19.6	178	117.5		13.2	254	200			4.7	19.6	178	117.5		13.2	254	200			4.7
72			34	2010	Female	Married	Tertiary		110.1	417	75.96		11.1	180	200			3.8	27.8	776	58.89	34.7	13	256	0			4.2	1
73			48	2010	Female	Married			21	216	73.45		11.4	282	200			3.5	15.6	458	68	37.7	12.8	205	154			2.8	1
72			39	2010	Female	Married	Tertiary		61.2	125	111.7		7.1	109	37425	104.9	1.8	9.1	14.4	413	85.19	35	11.7	150	0	90.3	5.3	2.11	3
70			28	2010	Female	Single	Tertiary		20.2	573	57.82		35.1	221	300	81.3	2.1	3.4	42.6	426	59.66	32.9	11.9	239	0	81.3	2.1	3.2	2
0			28	2010	Female	Married	Tertiary		12.7	361	50.77		11.1	109	1324	85.7	2	6.8	7.5	417	55.06		11	123	200	85.7	2	6.2
70			46	2010	Male	Married	Secondary		32.7	199	84.41		10.2	265	56667	113.7	2	6.9	20.8	684	77.48	40.6	14.1	252	28	113.7	2	5.6	3
65			39	2010	Female	Single	Primary		36.8	61	72.3		9.1	167	65148	109.8	3.6	16.5	29.2	455	73.11	39.8	12.2	193	200	109.8	3.6	5.1
49			32	2010	Male	Single	Secondary		29.8	278	93.79		15.2	292	8297	91.3	3.5	6.7	10.9	641	92		17.9	232	29	91.3	3.5	6.85	3
0			59	2010	Male	Married	Secondary		47.8	730	84.63		13.6	210	200	83.1	5.3	6.3	24.6	483	114.28		13.9	211	200	83.1	4.8	7.3
28			46	2010	Male	Married	Primary		52.8	286	101.67		9.6	320	69672		4.1	5.8	56.4	127	137.4		13.5	259	200		4.1	2.8	1
68			37	2010	Female	Single			26.7	674	46.96		11.7	333	2966	97.8	2	5.6	9.9	768	60.54	30.3	9.3	266	0	84.8	2.2	4.2	1
0			48	2010	Male	Married	Tertiary		64.2	74	702.89		7.7	141	736842	84.8	33.8	5.3	20.7	378	93.06		11.8	255	736842	84.8	33.8	6.2
29	1		46	2010	Female	Married	Secondary		6.5	11	95.99		11.9	255	750000	81.4	4.6	6.1	17.9	106	54.2		11.8	277	750000	81.4	4.6	4	4
68			33	2010	Female	Married	Secondary		21.4	553	69.58		12.3	180	2687	87.26	4.2	5.1	11.1	474	81.02	37.8	11.9	159	17028	87.26	4.2	3.3	1
0			38	2010	Female	Single	Tertiary		35	101	110.65		6.5	200	734407	92.7	5.4	9.1	35	101	110.65		6.5	200	734407	92.7	5.4	9.1	4
69				2011	Male	Married	Secondary		26.1	50	69.46		10.6	171	260376	84.4	1.1	4.2	21.9	507	81.38	39	14	225	0	84.4	1.1	6.1	4
0			38	2011	Female	Married	Secondary		12.5	111	259.3		5.3	325	200	57.41	11.8	4.7	12.5	111	259.3		5.3	325	200	57.41	11.8	4.7	3
70				2011	Male	Married	Secondary		73.2	23	101.69		11.4	257	387474	104.56	9.1	3.9	97.5	180	87.66	38.6	12.8	253	200	104.56	9.1	4.9	4
1			49	2011	Female	Widowed	Primary		28.1	20	69.14		6.2	167	357694	78.3	6	4.2	28.1	20	69.14		6.2	167	357694	78.3	6	4.2	4
2			77	2011	Female	Widowed	Primary		41.2	75	91.74		8.8	295	750000	101.54	5	2.8	28.8	207	56.16		10.2	323	496.806	101.54	5	7.2	3
2			58	2011	Female	Separated	Primary		8.7	355	110.2		8.7	278	3446	137.52	7.7	4.3	8.6	666	97.75		8.9	269	3446	137.52	7.7	3.6	2
0			46	2011	Male	Single	Secondary		48.1	122	793.41		6.9	302	7513	95.32	29.7	6.4	48.1	122	793.41		6.9	302	7513	95.32	29.7	6.4	1
57			42	2011	Female	Married			6	273	88.8		10.2	220	13696	78.45	1.3	5.3	12.2	694	92.71	49.3	13	397	0	79.5	4.9	4.07	1
57			53	2011	Male	Married			43.3	124	127.8		13.7	216	213322	91.32	3.5	5.6	28.5	572	141.22	44.3	14	214	28	83.1	5.4	2.59	3
54				2011	Female	Widowed	None		6.5	700	70.4		12.6	260	4200	83.4	5	5	5.9	639	84.6		11.5	257	21870.8	83.4	5.8	5.6
61			60	2011	Female	Widowed	Primary	Patient transferred	19	73	58.34		9.3	98	750000	107.43	3.6	5	7.7	458	63.69	35.1	11.2	248	25	107.43	3.6	5.5	4
71				2011	Male	Married	Primary		28.5	95	1152.09		8.7	292	1301	67.95	18.5	2.3	24.2	394	116.97	42.1	11.6	190	25	67.95	18.5	3.9	4
0				2011	Male				49.5	314	95.23		11.6	156	3750	105.5	5	7.3	49.5	314	95.23		11.6	156	3750	105.5	5	7.3
67				2011	Male	Married	None		45.1	57	95.47		11.2	255	18145	92.6	2.4	4.3	42	353	79.31	46.2	14.3	242	0	92.6	2.4	3.11	2
69				2011	Male	Married	Secondary		11.9	400	110.23		14.9	207	9094	198.5	2.5	5.2	14.5	577	78.9	40.5	13.7	167	25	198.5	2.5	6.7
20			42	2011	Female				17.5	118	103.8		7.9	283	287939	87.26	2.6	8.2	7.9	147	58.1		9.2	349	25222	87.26	2.6	4.8
37			39	2011	Female	Divorced	None		17.4	158	121.08		7.9	295	1250	111.5	1.7	3.3	37.7	564	55.83		11	180	200	111.5	1.7	3.9	3
0				2011	Female	Married	Secondary			317			11.1	165	22200			6.7		317			11.1	165	22200			6.7
0				2011	Male	Single	Secondary		91.5	41	92.04		9.6	167	95163	94.6	3.4	1.7	91.5	41	92.04		9.6	167	95163	94.6	3.4	1.7
19			58	2011	Male	Widowed	Secondary		25.2	197	72.08		10.6	263	750000	100.52	3.9	6.6	26.5	893	81.51		12.5	281	750000	100.52	3.9	6.3	4
28			42	2011	Male	Married	Secondary		24	22	89.5		10.8	294	108684	89.75	4.2	9.4	22.5	146	80.33		8.8	327	180800	89.75	4.2	6.2	4
64				2011	Female	Single	Tertiary		12	975	75.48		11.9	406	200			7	6.1	296	62.37	35.6	11.4	390	25	74.4		6	1
68				2011	Female	Married			12.9	149	58.81		10.3	353	14868	94.9	3.9	5.4	7.5	595	50.51	30.1	9.9	795	0	94.9	3.9	6	1
3			42	2011	Female	Widowed	Secondary		20	158	1167.57		9.1	291	104623	105.9	30	6.8	16.7	110	551.12		7.3	168	200	104.59	16.5	2.5	3
2			45	2011	Female	Married	Primary		28.8	48	77.66		9.5	210	25905	107.95	3.8	3	113.5	281	76.66		9.1	228	102522	107.95	3.8	3.8
49	1	1	41	2011	Male	Married	Secondary		79.6	84	70.08		8.3	121	750000	92	3	4.2	25.1	174	76.02		10.8	246	630.512	92	3.5	6.3
71				2011	Female	Married			22.1	184	77.9		9.8	182	128814	77.81	2.1	8.3	13.6	294	53.34	35	11.9	306	0	83.4	2.1	4.8	2
7			32	2011	Female	Single	Tertiary		31.5	317	75.75		11.4	218	18999	78.53	2.5	4.2	26.3	396	98.95		11.2	240	18999	78.53	2.5	4.5	1
71				2011	Female	Married	Primary		24.5	181	52.98		10.1	212	9532	100.36	2	5.5	19.1	217	58.69	36.8	11.1	202	25125	100.36	2	2.83	1
69				2011	Male	Married	Primary		23.4	210	105.24		12.6	44	14569	98	2.6	7.5	9.8	356	112.8	49.4	16.1	106	0	98	2.6	3.21	3
0			36	2011	Female	Single	Tertiary		54.6	34	335.98		6.2	45	750000	59.64	11.2	5.3	54.6	34	335.98		6.2	45	750000	59.64	11.2	5.3	4
31			60	2011	Female	Widowed	Primary		41.6	532	77.68		12.5	216	346924	120.18	5.7	6.1	10.2	559	66.63		10.4	207	190279	120.18	5.7	6.3
68				2011	Male	Married	None		16.2	70	90.78		12.6	210	1417	96.88	2.7	4.4	3.1	227	71.08	36.8	11.8	263	25	96.88	2.7	4.2	3
71				2011	Male	Married	Primary		56.4	32	105.7		8.2	188	636421	93.66	6.3	4	14	188	91.57	33.6	10.8	146	34897	93.66	6.3	4.26	4
1			50	2011	Female	Married	Primary		22	68	75.62		10.3	376	416176	96.66	7.3	5.1	22	68	75.62		10.3	376	416176	96.66	7.3	5.1	3
13			42	2011	Female	Married			26.4	181	129.49		10.9	179	22792	53.3	8.3	3.9	22.1	357	92.94		10.9	191	13734	53.3	8.3	3	2
68				2011	Male	Married	Primary		61.9	105	102.25		13.6	262	39861	97	11.5	5.4	30.1	458	100.72	50.6	17.4	220	20	97	11.5	4.75	1
0			36	2011	Female				105.8	153	444.4		4.7	411	279675	99.5	28.8	14.3	105.8	153	444.4		4.7	411	279675	99.5	28.8	14.3
70				2011	Female	Married	Primary		29.2	194	52.43		8.3	109	2440	93.26	2.3	6.3	13.8	335	51.92	30.8	11	131	0	93.26	2.3	4.4
2			39	2011	Female	Widowed	Primary								2.94723e+06				9.9	61	466.09		4.9	275	200			4.9	4
71				2011	Male	Single	Tertiary		103.7	19	93.11		12.6	125	50696.3	106.07	4.4	5.3	44.7	131	116.37	34	10.9	161	50696.3	106.07	4.4	3.1	1
70				2011	Female	Married	Tertiary								200				15.7	510	77.46	32.1	9.7	301	64314			3.7
39			50	2011	Male	Married	Secondary		25.2	62	74		8.9	116	597500	79.4	3.6	4.7	15	103	70.22	39.4	13	246	505954	79.4	3.6	5.2
45			36	2011	Female	Married			19.7	127	103.97		5.3	408	11364	117.5	6	10.7	14.6	58	51.16	12.1	3.8	245	90200	117.5	6	2.7	3
70				2011	Female	Married	Secondary		31.3	627	102.84		11.6	210	1517	85.7	2.2	3.8	25.4	756	50.55	37.4	12	217	0	85.7	2.2	5.03
0				2011	Male
70				2011	Male	Married	Secondary		131.2	22	88.39		8	218	208264	89.97	3.3	3.8	46.3	534	101.68	40.8	13.3	190	20	89.97	3.3	4.7	3
9			43	2011	Female	Single	Primary		45.6	76	65.15		8	150	3.43809e+06	118.37	3.1	2.5	45.6	76	65.15		8	150	3.43809e+06	118.37	3.1	2.5	2
67				2011	Female	Married			16.7	220	82.8		6.8	324	5978	90.96	3.3	4.5	8	338	48.87	32	11	239	20	66.2	3	3	2
0			54	2011	Male	Married			33.1	26	79.22		8.6	306	708124	97.89	3.9	3.9	62.8	26	136.78		6	178	708124	68.22	11.7	6.3	3
21	1	1	42	2011	Male	Married	Tertiary		8	254	662.12		6.5	272	200	88.69	10	4.7	4.8	320	990.01		6.4	233	200	86.3	27.5	6.6
64				2011	Female	Married	Primary		30.3	112	84		9.2	201	134329	81.48	2.1	4.7	13.9	123	73.27	39.1	12.4	228	14340	81.48	2.1	5.7
48	1	1	31	2011	Male	Married	Secondary		25.5	261	62.1		13.8	233	73826	90.1	2.9	5.3	35	209	76.26	48.2	16.5	286	8655	90.1	2.9	5.2	2
12			47	2011	Female	Single	Secondary		94.6	119	63.87		8.5	328	184799	115.59	1.8	4.1	17.3	139	79.41		9.3	180	200	106.66	2.3	7.8	3
0			42	2011	Female	Married	Secondary		5.4	695	72.93		11.5	239	200	76.39	2.1	6.8	5.4	695	72.93		11.5	239	200	76.39	2.1	6.8	1
67				2011	Female	Single	Tertiary		17.3	202	65.54		8.9	302	16236	100.99	2.2	4.3	19.1	434	79.68	34.1	10.9	316	0	100.99	2.2	3.1	3
69				2011	Male	Married	Secondary		31.2	73	125.58		12.8	317	350758			7.8	19.9	469	75.48	42.1	11.9	129	0			9.1	3
66				2011	Female	Single	Primary		35.3	209	67.19		10	224	31801.4	130.13	3.5	7.3	11.2	417	59.76	33.1	9.7	201	0	130.13	3.5	3.26	1
6			48	2011	Male	Single	Secondary		33.7	35	78.36		9.9	288	129472	89.13	4.2	2.8	33.7	35	78.36		9.9	288	129472	89.13	4.2	2.8	1
0			43	2011	Male	Single	Tertiary								200				55.9	497	88.65		13.6	232	200			6.2
0				2011	Male
69				2011	Male	Married	Secondary		19.1	303	85.69		9	404	750000	93.21	3	2.6	6.8	245	113.74	37.6	12.1	177	303	84.2	5	2.56	1
70				2011	Female	Married			17.9	69	49.19		12.3	341	95504	88.79	2.6	5.8	29.7	435	62.82	37.2	11.2	242	20	88.79	2.6	3.45	1
12			48	2011	Female	Separated			12.3	180	111.8		12	343	18017	95.78	5.4	5.2	2.5	178	71.15		10.4	708	200	95.78	5.4	13.5	4
55				2011	Female	Married	Secondary		17.9	22	70.02		7.7	275	750000	83.72	2.1	2.9	14.9	45	107.12	21	6.4	321	6709.33	83.72	2.1	2.2	3
69			46	2011	Female	Single			55.2	102	53.05		11	124	161601	99.5	3.5	3.6	12.1	547	70.48	41.2	13.2	236	0	99.5	3.5	5.33
71				2011	Female	Married	Secondary		24.4	235	80.02		13.3	214	377145	93.7	3.6	5	4.2	591	73.78	35.1	12.2	264	122	72.5	3	5.8	1
41			39	2011	Female	Single	Tertiary		185.7	329	63.1		5	265	200	84.3	3.8	3	12.4	756	56.49		7.4	225	25	84.3	3.8	6.3
41			41	2011	Female	Single	Tertiary		33.3	998	104.15		12.3	306	200	121.4	2.2	7	15.9	894	63.53		11	310	608.19	121.4	2.2	7.1
71				2011	Male	Married	Secondary		22.9	77	56.07		14.2	234	342049	100.86	2.9	4	32.7	373	59.97	40.3	12.9	156	0	100.86	2.9	4.8	3
69				2011	Female	Married	Secondary		27.2	1123	66.09		12.8	312	200	100.56	4	6.4	10.1	1070	57.1	40.2	13.4	383	20	100.56	4	7.6	3
71				2011	Female	Married	Secondary		22.1	316	65.78		9.2	354	200			5.4	11.8	535	71.68	33.8	11.1	278	0			4.37
68				2011	Female	Widowed	Primary		29.1	146	66.75		11	225	750000	90.76	3.4	3	14.3	451	63.55	37.8	12.4	221	0	90.76	3.4	4.4	2
22			38	2011	Male	Widowed	Secondary		126.1	39	86.19		14.4	242	48523	98.5	4.6	3.9	32.9	315	103.59		15.3	238	308053	75.04	2	4.2	1
63				2011	Female	Widowed	Primary		11.5	268	60.31		6.2	328	167643	94.18	2.4	7.7	4.8	398	56.77	30.3	10.5	176	172981	86.7	3.3	6.9	3
69				2011	Female	Single	Tertiary		32.2	72	144.6		8.5	252	750000	110.28	9.2	6.3	9.5	451	80.68	31.7	11.2	235	25	95.02	4.3	5.5	3
1			49	2011	Female	Single									37087.2				17.9		235.07		5.3	118	37087.2	92.63	51.7	11.3	1
69				2011	Female	Married	Tertiary		23.7	438	63.57		13	143	2339.79	76.9	1.3	7.3	26.2	530	64.65	32.9	12.2	192	0	76.9	1.3	4	2
0			44	2011	Male	Married	Primary								730856										730856				2
62				2011	Female	Married	Secondary		23.3	28	101		11.8	180	21089.2	87.8		4.2	13.2	143	73.89	24	7.4	152	21089.2	77.4	2.8	5.2	1
1			31	2011	Female	Single	Tertiary		20.5	53	57.5		6.7	210	3.14493e+06	72	3.3	3.1	20.5	53	57.5		6.7	210	3.14493e+06	72	3.3	3.1	2
46			51	2011	Female	Married			15.1	41	381.78		3.5	184	238807	87.4	29.8	4.1	12.6	339	106.16	39	12.3	264	20	97.19	3	4.84	4
0				2011	Female
67				2011	Male	Single	Secondary		28.5	319	135.25		14.9	287	200	79	3	4.4	68.5	539	112.12	56	17.9	306	0	79	3	4.28	4
62				2011	Male	Married	Secondary		30.2	343	101.21		13.8	207	200	111.6	3.3	5	26.4	475	78.09	55.4	16.5	243	37	111.6	3.3	3.04	1
0			57	2011	Female	Widowed	Primary		28.2	357	93.88		8.6	350	44127	109.3	3.9	5.2	28.2	357	93.88		8.6	350	44127	109.3	3.9	5.2
70				2011	Male	Married	Primary		27.8	97	74.81		12.1	212	192817	116.51	2.4	5.8	12.6	360	66.58	46.2	14.6	190	0	116.51	2.4	4.26
15			38	2011	Female	Married	Secondary		26.2	134	82.65		6.3	435	131755	89.4	2.3	5.3	26.2	134	82.65		6.3	435	131755	89.4	2.3	5.3	3
69			33	2011	Male	Married	Tertiary		77.9	356	99.54		212.2	139	200	99.1	5.1	5.1	10.5	438	70.51	43.9	14.7	136	0	99.1	5.1	3.27
5			52	2011	Male	Married	Tertiary		23.1	579	169.93		5.9	276	7475	137.3	11.5	15.8	22.3	680	161.15		6	417	200	136.92	10	14.4	4
67				2011	Male	Married	Secondary		85.7	314	115.4		15	143	491667	94.4	3.8	5.3	36.7	747	83.9	43.1	15.8	179	0	94.4	3.8	7.6	2
68				2011	Male	Single	Secondary								79226.5				180.1	258	82.01	55.5	17.4	133	0	87.03	3	3.58	3
69				2011	Female	Married			12.2	648	56.52		8.5	231	4033	88.2	1.8	6.3	11	489	66.82	33.7	10.8	223	1384	81.46	1.7	4.1	1
69			41	2011	Male	Single	Tertiary		42.3	196	80.19		13.3	204	9132	102.1	1.1	3.9	26.3	819	95.81	42.8	14.4	453	447.445	102.1	1.1	9.2	3
70				2011	Male	Married	Secondary		35.7	292	89.25		14.2	247	190864	81.4	4.8	3.2	13.3	367	101.65	41.4	14.3	265	20	81.4	4.8	4.5	2
67				2011	Female	Single	Secondary		7.7	298	53.61		9.4	228	52833.8	81.8	2.2	4.2	18.3	754	68.01	39.3	13.1	228	5812	81.8	2.2	4.4	1
24			41	2011	Female	Single			15.3	95	56.66		5.8	580	108764	96.54	2.7	5.9	15.3	95	56.66		5.8	580	108764	96.54	2.7	5.9	3
40	1	1	41	2011	Female	Divorced	Secondary		56.4	205	125.71		10.9	248	29313.1	102.6	3.2	4	20	45	90.21		9.8	173	287177	102.6	3.2	3.5	3
66				2011	Female	Married	Secondary		27.2	524	68.17		10.3	130	37730.3	78.3	1.3	10.9	12.3	789	40.9	34.5	10.5	221	37730.3	78.3	1.3	13.2	1
24			45	2011	Female	Married	Secondary		52.4	149	67.34		11.5	163	25357.4	98.5	3.2	4.2	52.4	149	67.34		11.5	163	25357.4	98.5	3.2	4.2	2
0			37	2011	Female	Single	Tertiary		23	17	40.3		8.6	479	134368	81.6	2.4	3.5	11	32	59.24		10.2	326	134368	94.06	3.3	4.3	4
6			36	2011	Male	Single	Secondary		39.4	273	118.93		13	186	98056.3	97.7	3.7	5.6	39.4	273	118.93		13	186	98056.3	97.7	3.7	5.6	1
23			37	2011	Female	Single	Secondary		23.1	1136	51.1		6.8	946	200	93.79	4.5	15.7	23.1	1136	51.1		6.8	946	200	93.79	4.5	15.7
2			59	2011	Female	Widowed	Primary		17.3	345	61.47		11.9	192	277583	90.7	3.4	5.2	17.5	420	89.72		11.1	172	277583	90.7	3.4	5.7	3
38			37	2011	Male	Single			19.8	332	126.1		15.1	212	4881	82.57	3	4	33.5	514	89.19		13.5	190	29200	82.57	3	4.1	2
70				2011	Female	Divorced	Secondary		13	294	85.64		11.8	176	4257.68	96	1.6	4.4	8.1	553	68.07	48.2	13.1	244	0	96	1.6	3.56	3
70				2011	Female	Married	Primary		28.2	116	85.08		7.6	188	120193	80.3	3.3	5.1	13.7	425	94.75	31.8	9.7	230	120193	80.3	3.3	4.6	2
69			39	2011	Female	Single	Secondary		70.7	105	93.2		8.2	259	186852	57	3.4	4.4	12.1	545	53.21	25.9	7.1	284	40	57	3.4	4.21	2
2			62	2011	Male	Widowed	Tertiary						6.6	245				4					6.6	245				4
5			31	2011	Female	Married	Primary		16	438	96.75		11.7	221	398.721	113.1	3.1	7.3	8.5	270	91.38		9.5	179	398.721	113.1	3.1	2.5	1
58			38	2011	Female	Married	Primary		14.4	520	76.22		9.7	189	1817.5	63.9	0.5	4.4	12.5	879	83.14	37.2	11.8	158	1817.5	63.9	0.5	4.9
25			42	2011	Male	Single	Secondary		23.8	330	158.5		13.4	216	78662	104.6	3.4	4.5	24.1	755	89.5		14	199	200	104.6	3.4	5.7	2
69				2011	Female	Married	Secondary			149					148923				23.2	413	55.83	45.6	13.8	229	20			3.64	1
43			56	2011	Female	Married	None		22.3	428	120.24		9.8	162	15305	99.7	4.5	4.4	7.3	647	80.19		9.2	315	15305	99.7	4.5	4.7
70				2011	Female	Single	Secondary		23	683	67.76		10.9	229	3602	83.79	2.2	5.1	24.2	513	80.27	39.3	12.2	235	25	83.79	2.2	3.02	1
68				2011	Male	Single	Secondary						10	185				6	16.6	318	72.25	35.9	11.2	189	15392	89.7	2.2	1.39	1
69				2011	Male	Married	Secondary		40.9	227	138.05		12.3	175	32879.3	81.9	3.8	4	250.7	680	94.36	38.7	13.2	387	0	78.1	2.6	4
0				2011	Female				8.8	198	101.3		11.1	208	50333	105.6	3.1	4.2	10.9	481	99.34		11.9	201	62013	105.6	3.1	4.1
67				2011	Female	Separated	Secondary		43.5	229	84.32		10.2	171	78330	91.16	3.7	5.7	12.5	341	81.41	36.3	12.3	286	0	91.16	3.7	5.7	2
14			57	2011	Male	Single	Secondary		64.8	45	97.94		9.8	132	171491	84.5	3.2	3.1	15.7	119	211.75		12.1	118	171491	89.11	31.6	8.7	4
68			28	2011	Male	Single	Tertiary		23.3	333	106.97		14.4	157	60177.4	105.32	3.6	3.5	48.2	678	104.07	50.7	16.2	209	75	105.32	3.6	4.9	1
6				2011	Female				17.9	958	72		12.1	194	220	72.4	2.9	5.4	15.3	1308	74.01		12.5	216	3071.23	72.4	2.9	6.7
68				2011	Female	Married	Primary		15.8	221	66.03		11.4	244	107026	91.53	2.1	4.6	11	518	61.31	37.3	12.5	307	20	73.4	1.8	4.43	1
66			48	2011	Male	Married	None		29	503	93.68		12.6	208	6035.41			4.4	23.8	669	65.46	38.8	12.8	181	0			2.57
0			38	2011	Female	Single	Secondary		36	261	90.9		11.8	228	8592.23			5	36	261	90.9		11.8	228	8592.23			5	1
0			22	2011	Female	Single	Tertiary		92.5	73	71.72		10.2	349	337219	97.88	1.5	8	92.5	73	71.72		10.2	349	337219	97.88	1.5	8
8			39	2011	Female	Married			18.8	198	958.22		7.4	286	200	85.79	25.9	10.1	1.8	769	408.32		5.1	352	200	89.6	7.1	7.2	4
2			47	2011	Male	Married	Tertiary		31.8	259	106.94		17.2	164	5747.07	78	1.8	3.5	35.9	417	89.74		17.8	161	5747.07	83.59	1.8	3.3	2
71				2011	Female	Married	Secondary		26.2	466	77.39		10.4	313	10288.8	94.2	2.9	4.6	23.3	862	53.23	38.8	12.4	409	0	98.15	1.2	5.3	3
24			42	2011	Female	Married	Primary		9.6	244	47.33		9.2	253	200	77.3	2.3	6.5	30.7	27	68.53		10.3	317	638	77.3	2.3	5.3
17			43	2011	Female	Married	Primary		28.8	230	64.15		8.9	255	49246	96	1.5	7	28.8	230	64.15		8.9	255	49246	96	1.5	7	3
1			40	2011	Female	Single	Secondary								1525.73										1525.73
18			58	2011	Male	Married	Secondary		21	105	131.74		12.5	162	5747.04			6.4	16.2	610	90.89		9.4	228	125910			4.7
50	1	1	52	2011	Male	Married	Primary		19.9	372	274.99		9.5	217	691476	77.1	11.2	8.2	22.4	640	259		12.4	236	691476	87.2	18.7	8.9	3
37	1	1	44	2011	Female	Married	Tertiary		7.3	808	78.4		10	187	18166.7	92.22	1.5	7.9	11.7	618	57.3		10.2	189	200	92.22	1.5	9.3
32			39	2011	Female	Married	Tertiary		16.1	647	58.85		9.8	259	200	68.32	1.8	15.2	16.1	647	58.85		9.8	259	200	68.32	1.8	15.2
63				2011	Male	Married	Secondary		36.1	161	88.33		10.9	173	50117.1	98.2	3	6.3	101.33	328	91.45	35.4	11.8	204	50117.1	98.2	14.6	4.1	3
0			63	2011	Female	Widowed	Primary		12.6	18	56.28		10.6	390	200	109.22	3.8	4.2	12.6	18	56.28		10.6	390	200	109.22	3.8	4.2	4
23			37	2011	Male	Single	Secondary		46.1	454	107.04		12.9	232	308053			8.2	51.1	307	78.88	35.2	11.2	218	70279			5.3
66				2011	Female	Widowed	Tertiary		25.3	413	88.31		10	263	11272	99.5	5.3	7.6	15.6	404	65.61	42.1	12.3	227	0	99.5	5.3	4.46	2
3			40	2011	Female	Single	Secondary		23.5	119	133.26		12	129	144524	65.69	3.9	3.6	13	200	106.03		12	129	144524	65.69	3.9	3.6	3
29			37	2011	Female	Married	Secondary		33.7	358	73.08		13.2	242	16289.4	88.69	2.1	5.8	33.7	358	73.08		13.2	242	16289.4	88.69	2.1	5.8
0			58	2011	Male	Married	Tertiary		40	235	851.19		7.1	397	200	95.66	24.9	5.8	40	235	851.19		7.1	397	200	95.66	24.9	5.8	4
0			40	2011	Female	Married	Tertiary		64.7	39	60.33		7.6	327	100211	104.24	2.6	4.6	64.7	39	60.33		7.6	327	100211	104.24	2.6	4.6	1
0			44	2011	Male	Married	Secondary		23.8	92	980.01		8.3	214	677.5	43.5	22	5.4	23.8	92	980.01		8.3	214	677.5	43.5	22	5.4
33			38	2011	Female	Separated	None		15	244	69.59		10.3	257	189943	107.7	5.2	5.2	15	244	69.59		10.3	257	189943	107.7	5.2	5.2	2
0			37	2011	Female	Married	Tertiary		4	121	82.42		8.8	210	17650.1	86.12	2.2	3.6	4	121	82.42		8.8	210	17650.1	86.12	2.2	3.6	1
25			35	2011	Female	Widowed	Secondary		47.8	91	85.97		11.5	200	381168		5.6	5.1	47.8	91	85.97		10.4	250	120725		5.6	5.1	2
65				2011	Female	Married	Tertiary		8.3	237	71.43		10.8	262	58166.7	72.42	1.7	6.7	13.6	194	71.76	37.9	12.6	294	16679	97.75	6	4.5
0			47	2011	Male	Married	Tertiary		401.6	5	155.06		9.5	125	62842	90.71	12.4	4.3	401.6	5	155.06		9.5	125	62842	90.71	12.4	4.3
69				2011	Male	Married	Tertiary		68.7	210	93.59		12.1	68.7	170368	95.2	4.4	5.8	24.6	549	125.59	44.2	14.6	271	20	95.2	4.4	5.9
69				2011	Male	Married	Tertiary		30.7	547	93.8		13.3	359	51751	100.08	3.1	7.2	189.7	544	91.2	49.2	16.8	326	25	94	3.7	6
5			34	2011	Female	Married	Primary		17.4	353	48.67		11.2	164	28254.2	75.7	1.9	9.3	17.4	353	48.67		11.2	164	28254.2	75.7	1.9	9.3	1
0			72	2011	Male	Married	Primary		54.6	23	95.34		8.2	165	73806.1	71.43	3.3	3	54.6	23	95.34		8.2	165	73806.1	71.43	3.3	3
68				2011	Female	Widowed	Primary		3.6	519	64.89		12.4	220	750000	114.7	2.6	7.2	11.8	1375	70.08	44.5	14.8	338	33	114.7	2.6	8.16
65				2011	Male	Married	Secondary		38.1	160	111.47		11.1	403	68933.2	83.5	3.9	6.8	1.4	237	76.95	41.6	13.3	252	0	98.75	4.3	4.18	2
0	1	1	32	2011	Female	Married	Primary		0.6	342	54.13		12.3	250	200	81.75	1.8	4.4	0.6	342	54.13		12.3	250	200	81.75	1.8	4.4	1
31			47	2011	Female	Married	Tertiary		2	556	58.25		8.9	271	200	93.45	2	7.8	2	556	58.25		8.9	271	200	93.45	2	7.8
67				2011	Female	Married	Secondary		29.8	380	53.61		9.8	227	28105.5	89.47	2.5	13.8	37.8	801	73.95	37.1	12.6	411	20	89.47	2.5	10	3
68			45	2011	Female	Widowed	None		30.3	202	57.4		9.2	191	200			2.7	18.5	518	60.3	35.6	11.5	268	0			4.8	3
67				2011	Female	Married	Secondary		28.3	116	74.97		9.3	296	180242	108.5	1.8	3.2	24.9	332	62.47	40.9	13.3	254	25	108.5	1.8	3.65
20			30	2011	Female	Married	Secondary		13.4	562	57.76		10.4	173	22850.3	80.76	2.6	7.8	13.4	562	57.76		10.4	173	22850.3	80.76	2.6	7.8
70				2011	Female	Separated	Primary		20.9	131	76.2		9.6	201	108313	77.15	1.6	4.2	15.2	676	56.24	33.5	10.8	203	119693	98.6	2.3	6.1	2
18			39	2011	Female	Married	Secondary		33.8	921	125.47		12.4	283	777	95.4	3.7	6.3	37.7	791	76.52		10.9	232	200	95.4	3.7	5.6
66				2011	Female	Married	Secondary		30.9	284	96.12		11.6	100	200	88.26	4.6	4.6	13.5	459	65.7	41	13.9	265	25	88.26	4.6	4.1
69				2011	Female	Married	None		13.6	175	113.57		8.8	214	68716.6	98.85	4.8	4.2	15.5	345	66.36	29.8	9.5	180	0	98.85	4.8	2.4	2
63				2011	Female	Married	Tertiary		17.7	263	56.29		6.2	605	14868.7	78.9	1	9	13.1	557	70.89	34.4	10.8	220	0	78.9	1	3.42
66				2011	Female	Married	Primary		9.9	27	51.36		10.6	214	455603	89.22	3.7	4.2	3	222	62.11	36.7	12.2	353	116	89.22	3.7	6
0			51	2011	Male	Married	Secondary		62.8	47	213.51		6.4	451	750000	101.8	12.9	9.2	62.8	47	213.51		6.4	451	750000	101.8	12.9	9.2
69				2011	Female	Single	None		35.7	227	93.44		9.1	226	636035	94.06	2.8	6.7	24.1	336	45.37	33.7	11.9	198	26	94.06	2.8	2.59	3
25			49	2011	Female	Widowed	Secondary		16.3	245	85.1		11.4	173	10719.7	88.41	2.3	3.5	11.3	546	66.02		12.3	203	200	88.41	5.5	5.3	1
2			55	2011	Male	Married			15.6	119	243.84		8.6	364	200		13.7	14.6	43.9	191	154.48		12.3	191	200		13.7	5.7	1
41			52	2011	Male	Married	Primary		39.4	893	107.77		15	208	608		6.8	7.3	22.3	734	98.42		14.6	193	2424		6.8	6.3
5			53	2011	Female				35.8	534	86.05		10.2	280	2928	96.8	4.4	8.2	40.6	322	76.66		10	224	7705.56	96.8	4.4	9.1
69			30	2011	Female	Married	Secondary		15.8	434	47.31		9.6	252	10671.7	77.89	1.1	6.9	15.8	58	55.19	31.5	11.3	274	294891	77.89	1.1	3.05	1
47			47	2011	Male	Married	Tertiary		49.2	160	107.13		14.3	112	168983	98.1	2.1	4.8	106.4	147	79.78		9.3	110	17128.9	98.1	2.1	2.7	1
0			46	2011	Female	Married	Primary		12.2	274	702.42		7.5	274	1224.99	81.07	11.9	10.8	12.2	274	702.42		7.5	274	1224.99	81.07	11.9	10.8	4
48			56	2011	Male	Married	Tertiary		42.1	185	82.04		13.6	193	200			4.2	42.1	185	82.04		13.6	193	200			4.2
66				2011	Female	Married	Secondary		16.5	255	96.7		12.1	316	65227	100.3	3.9	4.4	42	251	64.34	41.2	13.3	383	170752	100.3	3.9	4.3	1
66				2011	Female	Married	Tertiary		10.2	303	92.44		10.1	143	33810.9	96.89	2.4	5.3	13.3	627	59.04	32.4	10.5	122	25	96.89	2.4	6.4	1
0			43	2011	Male	Single	Secondary		214.1	149	135.84		12.6	281	54943.2	84.31	10.2	9.7	214.1	149	135.84		12.6	281	54943.2	84.31	10.2	9.7	4
66				2011	Female	Widowed	Secondary		13.3	381	76.81		9.3	201	200			6.6	15.1	379	76.38	36.7	11.4	245	20			3.93	4
67				2011	Male	Married	Secondary		19.2	147	146.12		12.2	158	107557	84.56	3.7	4.2	27.1	570	93.43	42.1	13.7	197	0	84.56	3.7	4.4	1
67				2011	Female	Married	Tertiary		33.3	388	120.57		7.3	289	239967	94.43	3.2	9	10.3	742	68.4	33.1	10.4	166	39	96.6	2	7.6	3
41			42	2011	Female	Married	Secondary		16.3	205	80.01		7.1	434	190092	85.86	3	7.2	13.7	512	68.16		12.9	261	190092	85.86	3	6.7
5			54	2011	Female	Married	Secondary		25.4	111	63.53		10.5	188	8774	83.49	3.2	3	25.4	111	63.53		10.5	188	8774	83.49	3.2	3
56				2011	Female	Married	Primary		64.4	83	56.6		9.6	240	34749	107.23	3.7	4.2	26.3	140	51.53		9.3	230	200	107.23	3.7	3.4	1
0			36	2011	Female	Single	Tertiary		19.3	30	97.66		7.6	231	540719	104.15	4.7	3.9	19.3	30	97.66		7.6	231	540719	104.15	4.7	3.9	2
70				2011	Female	Married	Tertiary		20.1	486	63.82		10.7	258	200	93.7	3.5	6	9.6	500	61.63	36.7	11.8	178	0	93.7	3.5	3.07	1
32			36	2011	Female	Single	Secondary		32.2	587	79.6		11.8	163	3157.9	87.16	2.5	8.6	32.2	587	79.6		11.8	163	3157.9	87.16	2.5	8.6
0	1	1	35	2011	Female	Married	Secondary		26.5	362	35.3		9.3	64	7673.97	87.3	0.9	6.4	26.5	362	35.3		9.3	64	7673.97	87.3	0.9	6.4	1
68				2011	Male	Married	Secondary		10.5	145	96.91		8.5	187	200	118.94	4.7	7.3	20.9	141	147.84	30.8	10.3	157	2112498	118.94	4.7	13.4	3
11			45	2011	Male	Married	Tertiary		141	59	124.32		7.3	307	809611	83.32	5.1	13.6	141	59	124.32		7.3	307	809611	83.32	5.1	13.6	3
68				2011	Female	Married	Secondary		19	391	65.67		11.5	277	5333.84	71.3	1.6	5.6	16.4	262	65.2	31.2	10.5	295	280	71.3	1.6	3.3	1
65				2011	Female	Divorced	Primary		45.9	211	75.43		9.5	314	146878	110.8	3.6	4.9	28.8	583	68.88	42.2	12.6	161	0	79.66	3.2	4.26	3
0			35	2011	Female	Single			12.7	366	97.5		10.1	356	309183	95.42	2.5	4.2	12	355	58.08		9.4	313	220698	95.42	2.5	4.7	1
67				2011	Female	Single	Primary		28.6	416	79.8		11.1	297	47677.8	103.58	6.2	6.9	26.4	674	71.11	34.1	11.3	274	52	103.58	6.2	3.99	1
69				2011	Female	Widowed	Secondary		15.6	144	148.61		6.2	286	3.00545e+06	86.9	6.2	6.5	14.3	498	86.53	35.6	11.8	288	20	86.9	6.2	6.9	3
68				2011	Male	Married	Secondary		77.9	45	141.35		10.6	274	141774	78.76	3	6.9	15.8	312	97.69	51.3	15.6	22.8	0	78.76	3	3.49
70				2011	Female	Married			25.6	404	78.21		10.9	206	200	89.1	2.5	4.4	24.9	584	46.08	37.3	11.4	212	53	89.1	2.5	4.28	1
12			48	2011	Female	Married	Primary		25.6	70	61.68		9.1	418	417030	82.09	3.6	10.8	25.6	70	61.68		9.1	418	417030	82.09	3.6	10.8	3
67				2011	Female	Married	None		17.3	230	83.73		11.5	128	11177.3	107.53	3.9	3	7.7	530	49.93	39.7	12.5	152	0	107.53	3.9	2.72
65				2011	Female	Married	None		2.3	75	79.8		10.4	221	251367	81.37	2.1	4.6	15.8	490	114.73	37.7	12.7	244	0	81.37	2.1	3.81
64				2011	Male	Married	Primary		16.5	180	205.19		11.2	274	10744.7	98.66	13.2	26.9	9.5	496	93.13	30.1	10.3	210	25	98.66	13.2	5.2
66				2011	Male	Married			58.4	382	63.88		13.7	242	200			5.3	24	385	84.61	40.4	12.9	191	0	75.8	3.7	2.82
43			57	2011	Female	Widowed	Secondary		14.5	817	56.44		12.3	194	3499	87.79	2.1	6.9	13.6	612	56.09		11.7	199	5428.99	87.79	2.1	7.8
4				2011	Male				27.4	641	102.96		12.5	207	13642	86.6	5.3	4.8	26.9	929	97.06		13.6	190	38995.2	86.6	5.3	6.5
67			43	2011	Female	Married			17.6	453	67.13		12.8	307	58774.8			5.4	17.2	717	75.05	43.4	14.4	376	47	80.8		6.13	1
65				2011	Male	Single	Secondary		20.1	494	93.48		15	188	200	76	6.1	8	12	508	79.82	40.5	15.4	183	0	77.9	4.4	3.2	3
36	1	1	33	2011	Female	Single	Tertiary		16.9	381	98.6		12.9	196	200	93.2	2.9	5.4	10.9	357	36.71		10	213	25	93.2	2.9	9	1
0			46	2011	Female	Married	None		16.6	326	113.44		13.2	281	558027	92.74	1.8	12.7	16.6	326	113.44		13.2	281	558027	92.74	1.8	12.7
67				2011	Female	Widowed	Tertiary		13.4	148	111.02		8.1	121	172462	114.14	3.7	9.4	32.7	87	63.03	19.2	4.8	205	3994	114.14	3.7	2.5	1
66				2011	Female	Separated	Secondary		53.6	429	82.85		8.3	105	102796	76.06	1.7	15.4	26.1	369	79.1	35.7	11.4	167	0	76.06	1.7	3.9
70				2011	Female	Single	Secondary		20.8	209	68.57		11.6	180	200	100.38	4.9	4.9	9.6	530	72.3	38.5	13.2	287	25	100.38	4.9	6.1	1
70				2011	Female	Single	Secondary								3077.92				14.2	216	69.49	32.1	9.6	329	3077.92			2.5	1
0			38	2011	Female	Married	None		3	155	44.2		8.8	304	200			9.6	3	155	44.2		8.8	304	200			9.6	1
8			37	2011	Female	Single	Secondary		13.7	549	113.32		11.6	304	200	79.2	3.9	4.9	6.8	914	104.55		10.4	268	200	81.24	5.6	4.4
5			26	2011	Female	Single	Secondary		20.8	552	55.93		12	225	23816	84.12	1.3	6.8	22.7	1157	71.91		11.7	246	23816	84.12	1.3	7.3
65				2011	Female	Married	Secondary		8.6	222	85.61		9.6	158	5719.31	92.77	1.7	7.2	8.6	357	85.61	33.3	10.8	148	5719.31	92.77	1.7	5.8	1
66				2011	Female	Widowed	Secondary		67.3	122	113.81		8	159	440649	103.45	5.2	4.3	17.4	219	67.73	32.3	10.7	165	20	103.45	5.2	3.12	3
0			47	2011	Female	Widowed	Secondary		15.5	261	93.28		7.5	412	14713		5.1	15	15.5	261	93.28		7.5	412	14713		5.1	15
8			26	2011	Male				4.7	476	38.51		9.1	498	4723	101.1	2.6	9.1	4.1	344	40.82		9.6	412	171946	101.1	2.6	8.5
68				2011	Male	Married	Secondary		15.4	209	96.61		12	298				4.7	19.7	388	80.22		10.7	306	25	82.8		3.8	2
0				2011	Male
68				2011	Female	Married	Tertiary		18.6	734	125.81				200	97.4	4.6		14.3	858	86.82	35.1	10.9	228	200	97.4	4.6	5	1
0			44	2011	Female	Married	Secondary		26.2	144	135.46		5.5	195	34618.3	91.44	3.6	4	26.2	144	135.46		5.5	195	34618.3	91.44	3.6	4	3
70				2011	Female	Married	Primary		9.1	132	59.88		7.7	164	750000	72.33	1.6	4.3	12.5	388	50.73	36.6	12.2	170	20	72.33	1.6	5.54	1
1			39	2011	Female	Widowed	Secondary		26.9	114	105.67		8.3	259	459579	96.57	3.2	5.9	26.9	114	105.67		8.3	259	459579	96.57	3.2	5.9	3
68				2011	Female	Single	Secondary		27.6	45	114.88		6.2	112	368750	57.86	1.5	2.7	49.6	596	53.81	43.2	13.3	145	23	57.86	1.5	4.36	3
34			39	2011	Male	Married	Tertiary		51.9	433	111.8		11.8	705	191252	90.56	3.3	12.6	58.9	113	88.44		12.3	203	137704	90.56	3.3	12.4	2
70				2011	Female	Single	Secondary		21.8	370	110.36		8.1	454	750000	100.4	1.9	4.5	10.4	912	79.01	42.1	13.7	216	0	100.4	1.9	3.83
68				2011	Female	Married	Secondary		24.5	222	57.37		11.1	314	200	85.06	1.7	6.4	13.9	453	51.94	29.3	10.1	447	0	89.1	2.2	6.7	3
60				2011	Female	Married	Tertiary		27.7	29	80.9		11.9	195	233187	80.62	3.2	4.2	17.8	150	63.91	39.1	12.9	264	233187	80.62	3.2	5.7	1
67				2011	Male	Married	Tertiary		49	29	115.18		9	244	706536	74.56	5	3.6	15.3	262	110.4	42.4	13.6	229	0	74.56	5	4.31	2
17			41	2011	Female	Married	Primary		3	319	97.84		10.1	160	571799	87.67	4	6.6	3	319	97.84		10.1	160	571799	87.67	4	6.6	2
66				2011	Male	Single	Secondary		13.8	335	125.42		11.5	205	64505.3	95.98	3.4	8.4	26.2	657	96.01	36.6	12.2	203	64505.3	95.98	3.4	6.1	1
67				2011	Female	Married	Tertiary		8.4	362	56.99		9.8	204	1390.95	98.04	3	7.3	8.7	299	59.75	38.1	12.2	151	0	98.04	3	2.89	1
26	1	1	29	2011	Female	Married	Secondary		8.2	460	29.46		9.6	171	8922.6	69.1	2.3	9.1	8.2	460	29.46		9.6	171	8922.6	69.1	2.3	9.1	1
13			46	2011	Male	Single	Secondary		7.3	409	104.38		12.2	141	10721.8	107.2	3.7	4.3	7.3	409	104.38		12.2	141	10721.8	107.2	3.7	4.3
70				2011	Male	Married	Primary		15	461	97.5		13.4	260	28666	95.4	5.7	4.8	9.6	456	55.26	34.3	12.3	280	0	95.4	5.7	3.22	3
31	1	1	62	2011	Male	Married	Secondary		28.2	237	113.18		9.4	138	1571.16	104.29	2.4	6.5	28.2	237	113.18		9.4	138	1571.16	104.29	2.4	6.5	2
31			42	2011	Male	Married	Secondary		6.5	199	52.17		13.2	131	126649	87.49	2	4.3	6.5	199	52.17		13.2	131	126649	87.49	2	4.3	1
60				2011	Male	Married	Secondary		17	238	79.27		8.5	219	200	75.7	2.7	7.9	25.9	337	92.88	37.1	12.5	194	20	75.7	2.7	3.08
50				2011	Male	Married	Primary		16.3	583	97.64		13.4	153	46948.2	83.18	2.4	4.7	16.3	583	97.64		13.4	153	46948.2	83.18	2.4	4.7
0			40	2011	Female	Married	Secondary		19	133	62.81		12.2	185	187675	86.63	3.6	3.6	19	133	62.81		12.2	185	187675	86.63	3.6	3.6	2
68			39	2011	Female	Single	Secondary		13.1	457	68.47		9	296	12196.6	119.3	1.4	5.9	10.3	482	146.52	24.7	10.9	439	10545	119.3	1.4	6.23	2
8			43	2011	Female	Married	Secondary		25.3		115.05		12.5	236	3021.26	106.24	5.6	7.7	25.3	1250	115.05		12.5	236	3021.26	106.24	5.6	7.7
0			31	2011	Female	Single	None		40.1	150	72.11		10.5	283	83560.8	78.25	3.3	6.1	40.1	150	72.11		10.5	283	83560.8	78.25	3.3	6.1
68			39	2011	Female	Married	Tertiary		79.8	318	69.59		12.3	186	200	81.8	1.3	5.2	94.8	480	69.61	33.1	11.5	108	0	81.8	1.3	4.1	3
67				2011	Female	Widowed	Secondary								163585				9.4	1055	48	56	17.5	105	71	83.53	4.1	4.59	3
67				2011	Female	Married	Secondary		14.5	1112	82.33		12.4	240	505.137	98	5	6.4	13.8	1051	65.3	31.7	10.3	278	46	98	5	8.4	1
0	1		45	2011	Male	Married	Primary		30.3	256	133.88		12.1	141	130462	103.89	3.2	6.5	30.3	256	133.88		12.1	141	130462	103.89	3.2	6.5
23			31	2011	Female	Single	Tertiary		37.4	39	192.57		10.4	414	14984.1	87.27	13.8	4	37.4	39	192.57		10.4	414	14984.1	87.27	13.8	4	3
69				2011	Female	Married	Tertiary		2	241	56.41		10	214	875.353	78.34	2.7	4.3	16.4	508	50.94	32.4	11.6	237	65	89.34	4.6	3.71	1
69				2011	Female	Married			9.5	351	104.7		10.8	165	172624	97.16	4.2	3.6	8.2	716	80.75	41.7	11.9	210	210436	84.9	2.7	6.7	1
67				2011	Male	Married	Secondary		20.1	493	119.19		15	189	25326.5	78.94	3.5	7	7.8	730	114.95	43.6	15	230	0	78.94	3.5	6.8	3
67				2011	Female	Widowed	None		16.1	183	69.62		9	195	16767	91.4	3.7	5.6	7.7	821	67.68	34.7	10.9	233	0	91.4	3.7	5.39
40			58	2011	Female	Widowed	Primary		20.3	805	84.77		11	293	200	104.2	5	6.8	12.5	908	81.43		10.9	239	4325.93	104.2	5	6.3
66				2011	Female	Separated	Secondary		28.2	167	55.99		5.7	181	22751.7	101.21	2.9	4.8	16.6	772	66.14	41.1	13.1	270	0	101.21	2.9	5.18	3
65				2011	Female	Married	Tertiary		14.7	260	49.01		8.9	146	44952.4	69.41	2.4	6.8	13	502	78.63	28.5	8.7	206	44952.4	69.41	2.4	3.9	2
68				2011	Female	Single	Secondary		26.6	107	97.76		9.5	218	236000	107.58	1.8	2.8	26.6	271	97.76	28.9	10.2	316	236000	107.58	1.8	3.9	2
69				2011	Female	Single	Tertiary		13.5	261	120.8		13	190	44884.4	90.56	1.6	5.1	9.8	837	76.04	37.5	13.9	265	0	90.56	1.6	4.2	4
59			49	2011	Male	Married	Secondary		10	89	84.34		9.5	321	204636	84.59	10.1	23.5	17.9	181	74.32	43.4	14	407	204636	84.59	10.1	6.2	1
69				2011	Female	Single	None		9	1221	64.59		11.5	324	200	85.6	5	6.2	27.4	768	65.46	37.8	11.5	348	20	85.6	5	6.3
15			31	2011	Female	Married	Secondary		7.2	85	82.43		12.2	166	148537	97.21	1.3	6.3	7.2	85	82.43		12.2	166	148537	97.21	1.3	6.3
69				2011	Female	Widowed	Secondary		17.3	327	95.53		8.2	169	743861	97.34	6.3	24.2	17.3	327	95.53		8.2	169	743861	97.34	6.3	24.2	2
0			37	2011	Female	Single	Secondary		27	395	60.99		6.8	504	128731	90.46	2	7.9	27	395	60.99		6.8	504	128731	90.46	2	7.9
43			44	2011	Female	Widowed			11.3	336	107.3		11.5	306	200			6.3	73	600	51.89		11.3	186	25	75.5	4.5	8	1
1			47	2011	Male	Married	Secondary		30.8	208	88.93		9.7	192	1.84717e+06	91.36	3.4	3.9	30.8	208	88.93		9.7	192	1.84717e+06	91.36	3.4	3.9
10			42	2011	Male	Single	Primary		30.2	482	109.41		13.8	191	23400	79.4	2.9	4.5	30.2	482	109.41		13.8	191	23400	79.4	2.9	4.5
3			50	2011	Female	Married	Secondary		15.2	302	143.44		8.7	403	144920	95.66	9.3	14.1	15.2	302	143.44		8.7	403	144920	95.66	9.3	14.1
6			33	2011	Female	Married	None		21	81	64.71		7.7	271	2.67687e+06	95.19	5.3	3.6	21	81	64.71		7.7	271	2.67687e+06	95.19	5.3	3.6	3
68				2011	Female	Married	Tertiary		27.9	407	51.41		10.4	267	1577.93	73.55	0.6	10.9	29.5	475	57.16	43.9	13.2	254	0	73.55	0.6	3.87	1
41			34	2011	Female	Single	Secondary		52.6	248	76.18		10.9	249	279826	97.6	4.07	13.8	15.4	309	73.6		11.1	183	263.491	97.6	4.07	7.6	2
65				2011	Male	Married	Tertiary		16.2	111	87.98		8.8	515	256936	94.65	3.8	3.9	10.8	284	90.9	31.3	10.1	615	0	94.65	3.8	8.9
2			34	2011	Female	Single			46.3	297	39.17		10.1	144	105234	103.2	20	9	39.9	341	41.12		10.7	176	1.16435e+06	103.2	20	9	1
64				2011	Male	Married	Primary		25.4	173	80.93		14.5	232	131833	85.36	2.3	5.4	37.3	323	107.37	50.7	17.2	173	21	85.36	2.3	2.86	1
0			29	2011	Female	Married	Secondary		10	526	54.69		9.7	235	12192.6	94.82	0.9	10	10	526	54.69		9.7	235	12192.6	94.82	0.9	10	1
46	1	1	46	2011	Male	Married	Primary		21.7	472	78.64		12	145	200	90.29	5.4	5	21.7	472	78.64		12	145	200	90.29	5.4	5
69			35	2011	Female	Single	Secondary		9.2	542	50.6		10.5	210	200	80.42	1.4	6.1	3.3	724	63.08	39	11.7	243	0	80.42	1.4	5.4
6			36	2011	Female	Married	Secondary		21.1	522	48.94		8.1	155	111540	82.53	1.7	5.8	21.1	522	48.94		8.1	155	111540	82.53	1.7	5.8	1
37			38	2011	Female	Married	Tertiary		12.5	140	101.21		9.1	255	1855.21		4.9	3.4	12.5	140	101.21		9.1	255	1855.21		4.9	3.4
65				2011	Male	Separated	Secondary		12.6	128	103.71		9.2	490	337883	89.28	4.7	7.8	41.4	336	82.81	49	15.5	265	0	89.28	4.7	3.03	3
9			47	2011	Male	Married	Primary		19.6	29	92.1		9	323	84297.6	96.48	4.3	4.5	19.6	29	92.1		9	323	84297.6	96.48	4.3	4.5	3
23			36	2011	Female	Single	Tertiary		17.1	327	64.45		11.1	214	5320.21	108.15	2.7	5.6	17.1	327	64.45		11.1	214	5320.21	108.15	2.7	5.6	3
65				2011	Female	Married	Secondary		14.7	673	65.05		9.1	467	642.367	103.69	2	7.8	17	541	55.19	41.6	13	212	20	103.69	2	4.84	2
0			38	2011	Female	Single	Secondary		22	84	1598.64		6	449	200	76.03	32.1	2.7	22	84	1598.64		6	449	200	76.03	32.1	2.7
69				2011	Female	Widowed	Tertiary		22.2	285	48.95		9.5	233	7828.65	89.08	1.2	5.7	12	309	54.49	32.9	10.7	195	20	89.08	1.2	3.66
39			37	2011	Female	Married	None		16.3	225	68.58		8.9	120	6876	102	4.2	4.7	19.5	424	70.83		9.9	222	36263	102	4.2	5.5	1
68				2011	Female	Widowed	Primary		14.1	220	77.57		9.7	206	271203	97.28	4	5.9	20.5	190	71.67	36.4	12	252	271203	97.28	4	4.4	3
68				2011	Male	Married	Secondary		14.1	422	62.52		9.4	315	330.761	87.87	1.9	9.5	25.9	595	46.46	30.1	9.2	334	0	87.87	1.9	4.1	1
64			42	2011	Male	Single	Tertiary		24.2	320	124.41		13.4	232	4097.88	94.3	5.6	6.2	38.9	607	99.69	46.2	15.5	283	0	94.3	5.6	5.82	1
68				2011	Female	Single	Secondary		46.9	154	56.4		11	235	480041	87.94	3.9	7	12.1	586	72.67	41.4	13.1	226	25	87.94	3.9	3.63	2
67				2011	Female	Single	Primary		20.2	329	58.53		8.9	263	491794	87.69	1.2	5.2	80.3	976	62.55	35.7	12.4	253	0	87.69	1.2	6.5	1
69				2011	Female	Single	Tertiary		13.9	700	373.07		10.4	322	200	92.34	6.8	9.1	13.5	863	212	33.1	10.6	570	0	92.34	6.8	6.6
67				2011	Female	Married	Primary		23.8	120	81.36		10.1	377	64657.1	89.64	2.2	4.2	7.8	262	88.76	35.8	12.7	230	20	89.64	2.2	4.2	2
37	1	1	41	2011	Female	Married	Secondary		12.8	339	105.51		8.6	151	183670	81.93	2.2	4.6	15	571	73.36	33.1	10.8	227	25	81.93	2.2	5.5	1
17			74	2011	Male	Widowed	Tertiary		27.6	541	65.24		11.5	274	10537	108.4	1.1	6	23.8	612	68.17		11.2	175	3647	108.4	1.1	5.9	3
50			47	2011	Male	Single	Primary		20.6	514	85.15		10.7	320				6.4	7.4	271	78.22	29.4	9.7	276	382000			4.1	1
16	1	1	36	2011	Female	Single	Tertiary		12.6	334	48.11		10.3	236	200	78.7	2.3	5.2	12.6	334	48.11		10.3	236	200	78.7	2.3	5.2	3
67			32	2011	Female	Married	Tertiary		7.8	321	37.77		10.8	134	120738	91.53	1.4	5.9	15.8	937	54.25	36.3	12.3	313	0	91.53	1.4	4.8	1
45			50	2011	Male	Married	None		46	139	73.01		11	179	200	91.12	1.9	3.5	46	139	73.01		11	179	200	91.12	1.9	3.5
59				2011	Female	Single	Tertiary		78.5		62.93		6.9	132				2.9	54.4	845	62.31	55.8	14.8	226	24	85.2	3.4	6.31
16			34	2011	Female	Married	Secondary		11.1	811	67.28		8.9	326	200	93.19	2.4	7.2	8.8	776	55.81		10.3	280	200	93.19	2.4	5.4
0			66	2011	Male	Married	Tertiary		37.5	781	69.8		7.4	312	3908.87	70.08	4.2	2.5	37.5	781	69.8		7.4	312	3908.87	70.08	4.2	2.5	3
0			47	2011	Female	Married	Primary		26.1	337	73.61		7.3	336	2.31666e+06	100.9	4.5	11.4	26.1	337	73.61		7.3	336	2.31666e+06	100.9	4.5	11.4
21			49	2011	Female	Single	Secondary		10.6	380	41.99		5.8	239	13220.5	79.8	2	4.5	10.6	380	41.99		5.8	239	13220.5	79.8	2	4.5	3
67				2011	Male	Single	Tertiary		21.4	390	75.64		14	225	2.36025e+06	80.75	2.2	5.9	19.6	336	72.55	48.5	16.2	194	0	80.75	2.2	3.9
68				2011	Female	Single	Primary		22.3	643	78.35				2807	89.22	2.5		21	642	65.48	43.5	14.5	324	0	89.22	2.5	4.2	3
35			42	2011	Female	Married	Tertiary		15.1	365	69.8		9.4	104	16302.8	86.65	3.2	17.6	30.9	343	62.3	30.4	9.9	221	16302.8	86.65	3.2	3.2
22			38	2011	Female	Married	Secondary		16.3	68	61.5		7.6	194	95439.1	85.82	1.8	2.6	9.9	34	54.36		8.6	256	222930	85.82	1.8	3.73	1
0			48	2011	Male	Married	Tertiary		9.2	455	82.17		11.9	282	666.411	98.24	5.1	4.8	9.2	455	82.17		11.9	282	666.411	98.24	5.1	4.8
2			57	2011	Male	Married	Primary		14.1	62	41.96		6.4	325	2233.11	85.53	2	4.5	14.1	62	41.96		6.4	325	2233.11	85.53	2	4.5	3
65				2011	Female	Married	Secondary		55.2	396	57.81		8	179	165190	102.35	2.3	5.3	23.3	512	47.16	31.3	10.8	240	19498	102.35	2.3	4.2	3
34			31	2011	Male	Single	Secondary		18	161	100.58		14.6	196	209352	93.85	3.5	4.1	18	161	100.58		14.6	196	209352	93.85	3.5	4.1	2
0			35	2011	Female	Separated	Tertiary		9.8	160	841.77		6.7	213	63951.5	101.96	18	5.4	9.8	160	841.77		6.7	213	63951.5	101.96	18	5.4	3
2			47	2011	Female	Separated	Tertiary		13.4	256	65.1		6.4	292	1.73883e+06	86.68	0.9	4.8	13.4	256	65.1		6.4	292	1.73883e+06	86.68	0.9	4.8	2
63				2011	Female	Married	Tertiary		19.6	181	52.22		8.8	245	13971.6	87.01	1.8	7.1	10.4	366	73.68	42.6	14.2	186	0	87.01	1.8	3.4	1
0			43	2011	Female	Widowed	Primary								237819										237819				4
0			79	2011	Male	Married	Tertiary		7.1	323	89.87		9.4	111	197301	64.5	3.6	6.9	7.1	323	89.87		9.4	111	197301	64.5	3.6	6.9
0				2011	Female				14.8	161	85.03		13.9	188	200		2.2	5	14.8	161	85.03		13.9	188	200		2.2	5
66			39	2011	Female	Married	Secondary		19.2	19	49.62		7.2	290	28916	62.3	2.4	4.8	6.7	618	67.11	40.5	13.1	252	0	62.3	2.4	4.67
0			34	2011	Male	Single	Tertiary		92.5	224	145.57		8.8	251		101.04	7.7	6.2	92.5	224	145.57		8.8	251		101.04	7.7	6.2
0	1	1	34	2011	Female	Single	Secondary		17.6	449	92.63		11.8	128	15287.7	99.06	3.3	4.3	17.6	449	92.63		11.8	128	15287.7	99.06	3.3	4.3
68				2011	Female	Married	Secondary		24.7	180	86.75		8.6	368	1.21266e+06	87.77	4.4	4.1	14.6	167	75.94	36.7	12	281	68630	87.77	4.4	2.07	2
68			45	2011	Female	Widowed	None		26.3	96	66.21		10.7	183	392722	77.49	1.4	4.8	5.3	706	79.25	37.9	12.6	322	0	77.49	1.4	4.1	3
43			36	2011	Female	Married	Secondary		14.6	211	83.15		12.1	206	2151.1	90.17	3	5.7	14.6	211	83.15		12.1	206	2151.1	90.17	3	5.7
68				2011	Male	Married	Secondary		31.2	311	87.19		13.3	176	714.792	96.85	2.4	5.3	31.9	383	74.53	45.3	14.6	177	0	96.85	2.4	4.8	1
65				2011	Female	Single	Secondary		21.8	588	65.23		11.4	205	2812.69	81.71	2.1	4.3	33	647	69.75	36.3	11.8	210	2045	81.71	2.1	4.2
64				2011	Female	Widowed	Secondary		20.8	227	75.4		9.5	388	146000	114.3	4.6	3.8	27.7	349	74.57	30.7	9.8	202	146000	114.3	4.6	4.2	1
0			40	2011	Female	Single	Secondary		29.4	178	63.48		7.5	264	206161	84.44	2.9	8.2	29.4	178	63.48		7.5	264	206161	84.44	2.9	8.2
0			50	2011	Male	Single	None								49343.8										49343.8				4
0			41	2011	Female	Single	Primary		30.2	117	103.61		7.7	211	291030	83.9	4.8	7.3	30.2	117	103.61		7.7	211	291030	83.9	4.8	7.3	1
0			61	2011	Male	Married	Secondary		45.7	344	97.35		10.9	347	791.159	107.69	8.3	9.3	45.7	344	97.35		10.9	347	791.159	107.69	8.3	9.3
16			50	2011	Male	Married	Primary		48.4	166	92.52		11.9	153	222834	36.1	2.1	6	48.4	166	92.52		11.9	153	222834	36.1	2.1	6
21			37	2011	Female	Married	Secondary		23.8	154	62.82		10	334	713947	84.05	2.7	6.1	12.1	176	59.7		11.2	250	200	84.05	2.7	7.91	2
31			41	2011	Female	Single	Primary		35.5	178	53.5		10	273	5.79907e+06	91.44	3.3	6.2	35.5	178	53.5		10	273	5.79907e+06	91.44	3.3	6.2	2
10			48	2011	Female	Divorced	Primary		45.9	498	181.97		6.8	437	11284.2	95.11	8.1	15.8	45.9	498	181.97		6.8	437	11284.2	95.11	8.1	15.8
5			33	2011	Female	Married	Primary		19.7	651	78.51		13	221	941.461	84.98	1.8	10.7	19.7	651	78.51		13	221	941.461	84.98	1.8	10.7
47				2011	Female	Married	Primary		51.8	365	57.67		13.6	146	477542	96.31	4.2	5.2	6.7	496	37.22	32.3	10.9	185	25	96.31	4.2	8.6	1
4			40	2011	Female	Married	Primary		20.5	183	67.01		8	210	358282	78.72	1.2	4.9	20.5	183	67.01		8	210	358282	78.72	1.2	4.9	2
67				2011	Female	Widowed	Primary		19.7	141	38.63		7.4	188	2.42239e+06	94.4	1.8	3.6	17.5	361	57.61	37.8	12.2	188	0	94.4	1.8	5.26	4
65				2011	Female	Married	Secondary		8.8	412	60.63		9.2	190	1572.73	82.54	1	5.6	9.9	863	63.15	41.2	12.7	186	25	82.54	1	6.2
3			48	2011	Female	Married	Secondary		18.3	163	114.49		6.9	246	9.56844e+06	102.9	6.1	4.2	18.3	163	114.49		6.9	246	9.56844e+06	102.9	6.1	4.2	2
68				2011	Male	Married	Secondary		15.8	239	89.94		11.7	165	20511.1	96.25	2.4	3.9	16.6	498	94.03	37.2	13.9	253	0	96.25	2.4	4	1
60				2011	Female	Married	Tertiary		9.7	154	52.15		7.9	225		94.54	1.9	4.2	12.9	139	54.73	38.2	12.4	232	20	85.34	2.4	2.17	2
0			51	2011	Male	Married	Primary								877454										877454
0			44	2011	Female	Married	Secondary		20.3	329	128.94		11.2	198	6124	103	3.2	4.5	20.3	329	128.94		11.2	198	6124	103	3.2	4.5
0			38	2011	Female	Single	Primary		29.3	83	133.77		8.5	195	635051	99.51	8.2	4.1	29.3	83	133.77		8.5	195	635051	99.51	8.2	4.1	4
0			28	2011	Male	Single	Secondary		16.9	552	582.22		6.2	113	42053	87.13	33.8	8.5	16.9	552	582.22		6.2	113	42053	87.13	33.8	8.5	4
65				2011	Male	Widowed	Secondary		28.4	66	86.54		7.7	182	325437	99.88	5.2	5.7	4.6	284	65.91	31.2	10	192	0	99.88	5.2	5.1
16	1		36	2011	Female	Single	Tertiary		45.8	84	104.36		9.8	266	566915	118.06	3.1	2.6	45.8	84	104.36		9.8	266	566915	118.06	3.1	2.6	3
66				2011	Female	Married	Primary		18.2	369	76.65		11.1	210	49465	84.63	3.2	4.7	13.5	724	59.26	36.5	11.8	264	20	84.63	3.2	5.1	1
58			47	2011	Male	Single	Secondary		16.1	264	117.51		14.4	181	81428.3	104.78	2.5	5.8	16.1	264	117.51		14.4	181	81428.3	104.78	2.5	5.8	2
68				2011	Female	Married	Secondary		14.7	336	66.38		9.3	132	1007.15	75.07	1.4	3.9	12.4	543	53.22	36.8	12	143	2348	75.07	1.4	4.16	1
34			35	2011	Female	Married	Secondary		11.7	420	36.64		10.4	166	8358.61	69.34	2.5	8	11.7	420	36.64		10.4	166	8358.61	69.34	2.5	8	1
67			39	2011	Male	Married	Primary		19.2	162	85.79		10.3	124	156925	94.66	3.5	9.6	29.5	124	93.19	43.5	13.3	183	108921	94.66	3.5	5.3	2
3			44	2011	Male	Married	Tertiary		131.6	60	113.57		12.8	302		89.6	2.9	5.6	69.4	41	184.94		6.6	294		89.6	2.9	18	3
36			42	2011	Female	Married	Secondary		24	431	63.13		9.8	138		93.47	2.2	5.2	10.4	536	77.34		9.9	138	25	93.47	2.2	5.9	3
6			53	2011	Male	Married	Secondary		15.2	114	254.54		8.9	195		78.61	4.7	8.5	12.8	188	773.93		8.9	158		89.05	5.7	7.7	2
68				2011	Male	Single	Tertiary								63478.3				21.7	507	105.52	41.5	14.3	170	0			6.4	2
67				2011	Male	Married	Primary		15.3	36	147.55		10	335	1.40477e+06	104.06	5.4	4.5	18.1	417	103.11	43.2	13.2	218	25	104.06	5.4	5.6	3
69				2011	Female	Married	Secondary		21	157	59.31		9.8	281	643964	85.62	3.3	4.9	19.5	492	77.05	38.7	12.4	225	20	85.62	3.3	5.6	3
0	1		31	2011	Female	Married	Primary		18.6	272	57.75		9.3	229	152914	77.24	1.1	4.9	18.6	272	57.75		9.3	229	152914	77.24	1.1	4.9	3
62			40	2011	Female	Married	Secondary		5.7	406	69.13		6.7	406		85.24	2.1	7.9	5.9	891	77.89	40.3	11.6	277	20	85.24	2.1	5.3	1
63				2011	Female	Married	Secondary		47.8		156.85		8.3	306	214787	70.6	7.2	8.3	15.3	343	365.26	26.1	9.3	250	0	70.6	7.2	7.3	2
0			40	2011	Female	Single	Primary		20.3	92	70.36		9.8	237	290430	86.61	5.5	3.8	20.3	92	70.36		9.8	237	290430	86.61	5.5	3.8	3
0			59	2011	Male	Married	Primary		39.1	254	135.33		6.9	337	93623.3	91.5	4.2	10.7	39.1	254	135.33		6.9	337	93623.3	91.5	4.2	10.7	3
23			49	2011	Male	Widowed	Secondary		43.2	73	207.52		5.1	321		90.65	10.2	3.1	16.6	73	108.15		7.5	252		93.78	6.9	8.4
0			52	2011	Female	Married	None		15.1	233	73.4		6	224		71.73	3.8	3.8	15.1	233	73.4		6	224		71.73	3.8	3.8	3
63				2011	Female	Married	None		12.6	92	72.67					111.88	4.4		5.9	650	60.89	42.8	10.6	301	0	111.88	4.4	5.4	3
47			58	2011	Male	Married	Tertiary		23	99	95.15		13	167		95.91	4.7	3.8	52.9	251	94.26	34.1	11.4	182	200	95.91	4.7	3.8	1
14			45	2011	Male	Single	Primary		6.9	150	53.07		9.8	228		108.36	2.1	3.8	13.3	280	57.08		10.2	292	5869	108.36	2.1	4.4	1
48	1	1	42	2011	Male	Married	Tertiary		26.6	304	84.02		11.6	290	9912.8	83.78	2.2	4.5	22.2	865	87.98	35.5	11.1	28.4	9912.8	83.78	2.2	4.8
66				2011	Female	Single	Secondary		21.5	138	74.16		13	218		79.93	3	3.6	7	218	61.73	41.2	13	183	2375	79.93	3	3.2	2
66				2011	Female	Separated	Secondary		52.5	101	69.28		8.5	141		98.51	1.7	3.9	24.1	690	76.02	33	11.6	114	44	98.51	1.7	6.1	2
68				2011	Female	Widowed	None		46.2	122	59.64		9.7	187		92	3.6	4.9	19.9	428	68.41	35.1	12.3	150	0	92	3.6	4.8	2
0			30	2011	Female	Single	Secondary		13.9	138	49.9		7.9	279		106.21	2.6	4.1	24.4	138	58.85		7.1	249		86.53	3.9	2.2	3
66				2011	Female	Single	Secondary		5.6	294	45.7		9	229		72.66	1.5	5.8	9.2	731	70.7	40.6	13.1	264	0	72.66	1.5	5.5
28			43	2011	Male	Single	None		30.9	518	118.6		12.7	92	750000	93.6	4.2	4.5	23.1	615	74.9		13.2	145	421	93.6	4.2	8.6
0			46	2011	Female	Married	None		20.3	334	80.1		10.1	198	19686.5	86.18	2.9	4.7	20.3	334	80.1		10.1	198	19686.5	86.18	2.9	4.7	1
0				2011	Male
0				2011	Female				29.6	478	52.94				200	84.94	1.8		29.6	478	52.94				200	84.94	1.8
67				2011	Female	Married	Tertiary		21.1	315	77.74		13	181	237721	91.02	3.5	3.9	15.7	683	88.19	41.6	13.6	1246	20	91.02	3.5	5.5	3
68				2011	Female	Married	None		25.9	228	80.4		9.5	242	9784.64	83.68	4.2	5.1	20.6	857	75.94	34.1	12.2	120	20	83.68	4.2	6.6	3
63				2011	Male	Married	Secondary		17.4	290	142.72		13	224	51617.8	87.88	5.5	5.4	22.2	736	102.27	45.9	14.4	202	0	87.88	5.5	4.92	1
65				2011	Male	Married	Primary		23.6	1146	105.59		13.1	208	1391.18	98.91	4.6	4.8	17.5	793	76.85	42.3	13.9	218	0	98.91	4.6	2.85
67				2011	Male	Separated			34.1	348	880.9		5.7	53	750000	76.2	56	12.7	20.9	345	82.26	34	9.8	263	25	97.4	7.9	4	4
3			39	2011	Male	Single	Primary		19.2	388	131.4		11.2	252	9653	118.3	3.6	4.9	23.7	576	128.48		12.1	225	29458	118.3	3.6	4.7
66				2011	Female	Single	Secondary		12.3	333	63.36		9.8	300	37507.2	98.01	2.8	4.4	20.1	584	74.02	41.4	12.4	196	5198	82.1	4.6	3.98	1
0			43	2011	Male	Single	Primary		17.7	109	100		6	7.7	22862	98.7	32.4	5.2	17.7	109	100		6	7.7	22862	98.7	32.4	5.2	1
67				2011	Female	Married	Tertiary		12.2	136	49.09		10.9	322		90.42	2	7.1	21.6	575	65.71	41.7	13.7	197	0	90.42	2	6.5	2
66				2011	Female	Married	Secondary		10	575	47.47		10.3	415		83.21	1	9.7	15.6	535	70.01	39.6	12.9	380	200	83.21	1	7.5	3
58				2011	Male	Divorced	Secondary		15	79	88		8.8	207	1.83794e+06	91.35	1.7	5.3	15.3	7	73.08	29	9	259	1.83794e+06	91.35	1.7	3.2
67				2011	Female	Married	Tertiary		10.6	593	55.38		9.7	242	1417.74	89.65	1.8	6.4	7.1	726	46.44	35.6	11.6	350	0	89.65	1.8	4.95	1
25			47	2011	Male	Single	Primary		13.4	62	80.66		9.7	252	85856.5	109.65	2.6	10.3	13.4	62	80.66		9.7	252	85856.5	109.65	2.6	10.3	4
67				2011	Female	Married	Tertiary		16.1	285	70.31		7.9	388	200	76.15	2.6	10	18.1	549	64.35	26.7	8.7	317	200	76.15	2.6	3.7
15			35	2011	Female	Widowed	Tertiary		20.6	426	92.8		10.8	200	2408.81	81.23	5.8	6.8	20.6	426	92.8		10.8	200	2408.81	81.23	5.8	6.8
0			36	2011	Female				273.3	315	260.73		3.2	130	200	93.26	22.7	1.6	273.3	315	260.73		3.2	130	200	93.26	22.7	1.6
25	1		40	2011	Female	Married			145.8	388	52.43		9.6	307		90.49	4.1	5.3	15.7	555	103.01		10.4	367	200	109.42	3.1	3.6	3
67				2011	Male	Married	Tertiary		15.4	346	109.62		9	245		99	3.9	6.2	82.4	822	98.41	34.2	11.9	249	20	99	3.9	4.73	1
60			51	2011	Female	Married	Secondary								22686.7				16.4	918	51.18	34	11.6	191	0			3.25	1
48			46	2011	Female	Married	Secondary		31.2	182	71.14		11.2	141	110039	102.63	1.8	3.8	17	528	67.79		11.8	166	200	102.63	1.8	4.3	1
0			40	2011	Female	Married	Tertiary		6.2	320	54.35		8.9	291	12425.5	86.21	1.6	6.8	6.2	320	54.35		8.9	291	12425.5	86.21	1.6	6.8	1
59				2011	Female	Single	Tertiary		14	546	58.39		10.9	203		79.78	1.6	6	10.6	508	35.29	38.8	12.4	181	0	79.78	1.6	4.05
57			60	2011	Male	Married			42.4	119	194.69		9.7	163	441217		10	8.4	17.2	240	160.59		9.5	226	247	73	6.5	5.3	1
32			39	2011	Female	Single	None		8.5	88	69.76		8.7	354	397937	105.09	1.9	6.2	21.8	24	70.25		9	273	723792	105.09	1.9	4.14	1
64			32	2011	Male	Single	Secondary		28.5	200	85.13		14.7	179	112042	95.47	1.2	4.8	19.9	498	71.69	44.1	14.1	332	0	95.47	1.2	4	3
8			53	2011	Female	Divorced	Primary		10.2	195	54.96		7.3	412	200	95.33	1.6	3.2	10.2	195	54.96		7.3	412	200	95.33	1.6	3.2
66			58	2011	Male	Married	Secondary		23.9	131	133.2		10.4	434	22229.9	99.95	7.9	3.6	29.7	168	99.42	48.8	15.2	133	32332	99.95	7.9	2.72
65				2011	Female	Single	None								700973				43.1	153	145.28	24.7	7.7	610	73374			14.4
0			52	2011	Female	Widowed	Tertiary		20.3	60	69.7		7.7	259		87.71	5.6	5.9	20.3	60	69.7		7.7	259		87.71	5.6	5.9	3
0			57	2011	Female	Married	Secondary		38.4	282	86.5		9.2	217	869707	70.11	2.9	9.5	38.4	282	86.5		9.2	217	869707	70.11	2.9	9.5	2
45			42	2011	Female	Married	Secondary		14.3	385	67.29		11.1	243	60485.7	90.37	0.8	4.1	30.6	352	60.66	34.1	11.7	413	200	90.37	0.8	4.5
14			53	2011	Male	Married	Secondary		25.8	43	44.27		7.9	366	109442	96.49	2.2	4	25.8	43	44.27		7.9	366	109442	96.49	2.2	4
11			33	2011	Female	Single	Secondary		18.3	240	66.85		11.5	305		81.65	3.3	6.7	4.8	453	68.88		10.5	313		81.65	3.3	4.1	2
3			45	2011	Female	Married	Primary		7.9	622	48.68		10.1	203		74.8	1.5	7.6	11.8	766	86.65		11.2	250		74.8	1.5	4.5
64				2011	Male	Married			26.6	335	85.1		13.4	250	1819.94	101.67	4.1	5	27.7	589	85.47	55.9	17	272	0	101.67	4.1	3.9	1
63				2011	Female	Widowed	Secondary		7.5	445	60.69		9	227		86.59	1.3	8	35.2	339	66.41	29.4	9.5	298	200	86.59	1.3	4.6	2
67				2011	Female	Married	Secondary		6.4	325	77.41		11.1	229		77.09	1.2	5	5.3	583	73.3	43.6	13.9	304	0	77.09	1.2	3.28	3
61				2011	Female	Married	Secondary		8.3	259	68.65		8.8	175		79.11	1.6	5.6	12.5	774	62.96	34	11.2	284	0	79.11	1.6	4.6
11			51	2011	Female	Separated	None		20.2	435	101.45		10.5	210	18756	91.9	2.9	5.8	12.7	404	110.67		10.5	236	200	91.9	2.9	5.3
14			45	2011	Female	Single	Tertiary		11.4	141	54.7		5.9	498	2337.01	77.79	1.1	4.5	11.4	141	54.7		5.9	498	2337.01	77.79	1.1	4.5
0			29	2011	Female	Married	Secondary		21.4	781	59.32		12.2	200	111372	90.45	2.8	9.4	21.4	781	59.32		12.2	200	111372	90.45	2.8	9.4
0			60	2011	Male	Divorced	Primary		16.6	113	75.17		12.2	236	623788	101.08	2.4	4.1	16.6	113	75.17		12.2	236	623788	101.08	2.4	4.1	2
0			46	2011	Female	Single	Secondary		24.5	368	56.26		8.8	211		82.39	3.1	4.5	24.5	368	56.26		8.8	211		82.39	3.1	4.5	1
29			45	2011	Male	Married	Primary		15.2	251	53.85		10.3	198	228638	76.87	3	3.2	15.2	251	53.85		10.3	198	228638	76.87	3	3.2	1
63				2011	Male	Widowed	Secondary		17.9	301	102.44		13.7	154		87.25	3.1	5.9	17.8	330	108.73	41.6	14.8	165	200	87.25	3.1	4.8	3
5	1	1	50	2011	Male	Single	None		56.5	439	85.56		13.7	189	461017	92.6	2.7	5.8	38.4	395	103.85		12.6	210	11574	92.6	2.7	6
69				2011	Male	Single	Tertiary		81.4	42	130.71		11.1	164		72.65	4.3	3	11.1	240	104.56	54.7	17.7	197	0	72.65	4.3	3.93
14			38	2011	Female	Married	Primary		9.9	629	82.53		10.8	289		80.1	1.5	4.8	16.3	537	70.66		11	197	6125	80.1	1.5	4.2
0			35	2011	Female	Single	Primary		14.2	199	66.04		9.8	264		107.4	4.6	4.9	14.2	199	66.04		9.8	264		107.4	4.6	4.9	1
0			38	2011	Female	Single	Tertiary		13.9	356	132.05		4.7	285		104.02	4.1	8	13.9	356	132.05		4.4	193		104.02	4.1	10.3	3
65				2011	Female	Married	Tertiary		16.2	837	68.1		10.2	262	200	101.9	0.5	7.3	23.6	620	47.64	34.7	11	260	0	101.9	0.5	3.11	1
51				2011	Male	Single	Primary		25.3	211	106.93		15.6	226		86.74	4.3	6.1	34.1	314	96.76	41.3	13.5	159	25	86.74	4.3	3.8	1
63				2011	Female	Single	Secondary		7.6	160	53.53		9	243		92.36	2.2	6.3	14.4	955	69.32	39.4	11.4	216	25	92.36	2.2	6.1	1
0			45	2011	Female	Widowed	None		21.1	106	73.39		10.2	249		87.06	2.9	5.2	21.1	106	73.39		10.2	249		87.06	2.9	5.2	1
13			46	2011	Female	Single	Tertiary		18.8	61	49.75		9.6	149		77.09	2.3	2.5	148	392	52.87		10.4	221	200	77.09	2.3	5.9
0			41	2011	Female	Married	Tertiary		14	318	51.77		9	240	200	59.59	3.5	5.3	14	318	51.77		9	240	200	59.59	3.5	5.3
10			43	2011	Female	Married	Tertiary		22.8	512	27.7		9.3	402		82.42	2.7	6.3	24.4	304	12.13		9.4	297	88000	94.6	4.1	4.3
66			45	2011	Male	Married	Secondary		13.3	91	96.81		10.7	176		95.09	2	2.3	51.1	402	94.64	52.4	15.7	189	508	95.09	2	6.44	3
0			45	2011	Female	Married	None		46.4	15	64.57		8.4	155	41792	99.63	2.4	3.9	47.8	61	68.17		8.1	178	41792	99.63	2.4	8.1	3
67			46	2011	Male	Married	Tertiary		27.5	31	99.27		10.6	197		95.38	4.6	4.8	11.6	434	87.75	39.4	12.3	283		95.38	4.6	7.4	3
67				2011	Female	Married	Secondary		20	462	58.51		11.5	242		80.46	2.2	6.5	12.3	614	58.74	38.1	11.7	310	25	80.46	2.2	7.3	1
61			52	2011	Female	Married	Tertiary		41.9	170	143.87		10.4	271		101.83	9.3	18.9	11.6	340	102.74	42.7	14	216	25	101.83	9.3	4.9	3
66			40	2011	Female	Married	Secondary		14.2	32	86.05		7.4	176		78.73	1.9	4.2	17.5	229	59.69	34.5	10.4	299	30828	78.73	1.9	12.8	3
0			41	2011	Female	Married	Secondary		29.1	503	94.74		11.8	197		85.25	3.8	6	29.1	503	94.74		11.8	197		85.25	3.8	6
0			51	2011	Male	Married	Secondary		15.2	391	142.7		10.4	246		99.03	7.7	9.4	15.2	391	142.7		10.4	246		99.03	7.7	9.4
65				2011	Female	Married	Secondary		80.7	132	111.42		12.8	292		90.26	4.1	4.1	19.2	483	69.57	40.2	13.2	359	37	90.26	4.1	5.1	3
67				2011	Female	Married	Secondary		26.3	71	54		6.5	267		91.84	3.2	3.9	14	85	64.86	23.2	6.6	221	149617	91.84	3.2	2.9	4
0				2011	Male				58.7	52	97.4		11.9	335	437991	88.11	7.6	7.7	58.7	52	97.4		11.9	335	437991	88.11	7.6	7.7
0	1	1	39	2011	Female	Widowed	None		13	48	122.21		8.6	341		94.27	5.8	6.2	24.7	48	188.42		8.6	341		79.82	14	6.2	3
64				2011	Female	Married	Secondary		19.6	168	65.01		11.4	172		95.88	1.6	3.3	11.1	152	60.88	31.4	10.4	111	37	95.88	1.6	3	3
64				2011	Male	Single	Tertiary		33.6	36	92.63		11.7	370		92.64	3.6	5	28.4	494	77.6	39.4	13	355	25	92.64	3.6	9.9	1
12			42	2011	Female	Married	Tertiary		27.1	168	49.98		9.1	235		83.93	1.8	5	17.8	382	64.02		10.4	288	200	83.93	1.8	4.4	1
64				2011	Male	Divorced	Primary		20.3	107	73.18		10.2	204	200	89.14	4.4	5.7	11.4	281	70.61	44.6	13.4	192	0	89.14	4.4	4.68	1
0			51	2011	Male	Single	Secondary		17.5		78.85		5.2	142		101.1	3.9	2.2	17.5		78.85		5.2	142		101.1	3.9	2.2	4
67				2011	Male	Married	Secondary		21.2	198	97.16		10.5	141		77.03	2.9	3.8	22.6	526	93.68	38.9	14.7	244	0	77.03	2.9	4.4	1
0				2011	Female				35.3	192	92.62		10.8	272		99.28	4.4	10.6	35.3	192	92.62		10.8	272		99.28	4.4	10.6
65				2011	Female	Married	None		15.4	470	63.71		10.5	115		70.82	3	4.1	19.2	528	60.69	36.3	13	195	0	70.82	3	3.2	1
3			34	2011	Female	Widowed	Secondary		28.4	21	146.6		7.9	403		96.13	5.7	4.4	17.2	32	56.6		9.5	310		80	3.3	2.8	4
64				2011	Male	Married	Primary		58.4	112	98.99		9.6	181		106.02	2.9	10.1	69.6	405	88.1	39	13.3	202	25	106.02	2.9	4.8
60				2011	Female	Married	Secondary		14.5	575	81.05		10.3	193		108.48	2.5	6	17.6	397	78.51	36.7	12	237	25	108.48	2.5	5.8	3
58				2011	Female	Married	Secondary		19.7	284	98.92		11.2	282		107.07	4.1	11.9	12.1	1111	56.71	33.2	10.5	200	80	79.9	1.2	3.79
0			30	2011	Female	Married	Secondary		22.5	354	64.3		10.7	235		99.54	4.1	3.9	22.5	354	64.3		10.7	235		99.54	4.1	3.9	1
63				2011	Female	Married	Secondary		7.8	350	65		11.7	175		94.47	2.3	5.2	9.1	445	54.64	41.9	12.5	129	0	94.47	2.3	3.04	1
63				2011	Female	Married	Secondary		17.5	195	90.02		10.1	153		100.12	3.8	2.8	14.2	523	71.94	39.5	12.5	210	20	100.12	3.8	2.4	1
64			44	2011	Male	Married	None		29.2	165	90.09		15.9	159		104.73	3.1	3	34.9	478	74.04	43.2	16.1	260	0	100.2	2.4	5.5
35				2011	Female	Married	Secondary		15.6	339	63.32		11.2	317		93.41	1.5	4.3	13.6	1109	58.32		12.1	303	200	93.41	1.5	7.1	1
64				2011	Male	Married	Tertiary		31.8	387	107.3		15.3	226		118.65	3.2	5.4	18.3	305	88.14	44.3	12.8	217	0	118.65	3.2	5	3
41			45	2011	Male	Married			27.3	196	119.64		10.4	632		94.31	3.4	5.7	11.6	365	88.72	34.8	12	294	200	94.31	3.4	6.5
1			47	2011	Female	Married	Tertiary		11.7	151	74.51		5.3	89		90.58	4.7	2.1	11.7	151	74.51		5.3	89		90.58	4.7	2.1	4
9			38	2011	Female	Married	Secondary		16	70	63.85		9	359		77.37	1.7	5.2	16	70	63.85		9	359		77.37	1.7	5.2
65			32	2011	Female	Single	Secondary		22.2	341	72.95		13.1	318		113.2	2.6	4.6	23.1	727	62.1	37.2	12.9	366	0	83.9	3.5	6.4	1
29	1	1	39	2011	Female	Divorced	Tertiary		23	122	176.93		6.3	428		101.44	9	8.4	11.6	89	69.67		9.2	286		101.44	9	4.8
25			29	2011	Female	Married	Secondary		6.7	312	63.39		9.3	326	375069	84.31	2.5	6.9	3.3	562	40.23		10.4	324	200	84.31	2.5	6.1	1
64				2011	Female	Married	Secondary		46.1	499	101.96		11.5	199		86.26	2.9	6.1	17.9	301	90.58	34.5	11.3	187	55695	86.26	2.9	4.6	3
64				2011	Female	Single	None		15.4	112	170.92		6	162		99.3	8.1	3.8	7.4	561	55.96	37	12.6	230	0	99.3	8.1	2.51	3
4			34	2011	Female	Single	Tertiary		14.2	460	82.33		10.9	165		84.09	3.1	4.8	14.5	810	70.63		11.4	166	200	84.09	3.1	5.1
66				2011	Female	Separated	Secondary		35.5	303	55.8		10.2	168		97.63	2.3	4.7	14.7	410	76.77	38.6	13	220	9690	97.63	2.3	3.8	3
14			51	2011	Male	Married	Tertiary		30.1	428	92.55		13.2	73		117.84	3.2	7.2	15.7	704	111.17		9.7	111	286000	117.84	3.2	8.8	3
62			49	2011	Male	Married	Secondary		45.3	254	85.53		9.8	351		95.49	2.7	6.9	61	441	175.47	40.3	12.8	290	20	95.82	3.1	4.6	3
64				2011	Male	Married	Primary		32.5	278	532.49		11.4	248		129.92	20.8	8.1	29.8	508	84.58	49.4	16.2	229	104	86.59	4.7	4.9	1
0			44	2011	Female	Married	None		20.4	397	71.46		7.4	458		111.51	1.2	8.4	20.4	397	71.46		7.4	458		111.51	1.2	8.4
0			34	2011	Female	Single	Tertiary		40.2	34	88.41		11	273		76.56	1.9	2.9	40.2	34	88.41		11	273		76.56	1.9	2.9	3
60			22	2011	Female	Single	Secondary		29	126	65.65		9.6	189	5711.25	89.9	1.6	4.3	24.9	233	54.08		10.9	318	5711.25	89.9	1.6	5.64	2
62				2011	Male	Single	Secondary		58.3	112	99.8		9.4	200		90.66	2.9	14.2	71.6	320	88.98	34.8	11.1	159	39	90.66	2.9	6.1	2
66				2011	Female	Married	Tertiary		15.6	195	58.73		10.2	251		87.17	1.8	4.5	4	463	49.15	33.8	11	295	0	87.17	1.8	4.6	3
64			46	2011	Female	Single	None		11.7	532	59.93		11.6	182		106.81	3.1	7.8	1.7	635	53.2	33.6	10.2	148	50029	106.81	3.1	7.1
47			51	2011	Female	Married	None		18.9	245	97.48		13.5	187			3.9	4.1	24.1	939	104.92	29	9.7	213	200	74.1	3.9	5.2
62			33	2011	Female	Married	Secondary		36.5	266	71.75		10.3	249		94.3	3	6.4	37.5	239	76.38	28.1	10.4	530	204	94.3	3	4	1
37			36	2011	Female	Married	Primary		14.5	359	65.74		9.6	209			1.5	5.4	25	608	65.6		9.3	282	25		1.5	4.9	1
0			39	2011	Female	Single	Secondary		25.6	128	55.7		10.9	162		87.82	1.9	3.5	25.6	128	55.7		10.9	162		87.82	1.9	3.5	2
67				2011	Female	Married	Secondary		47.7	134	68.81		9.5	236		100.92	4.2	4.7	14.6	320	68.33	39.3	13.8	266	20	100.92	4.2	5.4	3
45				2011	Female	Married	Tertiary		9.2	373	82.7		10.8	255		96.2	1.8	4.3	24.9	484	54.9	29	9.9	279	54700	96.2	1.8	8.6
66				2011	Male	Single	Tertiary		88.7	114	85.57		14.2	219			0.8	3	47.8	356	70.8	48.3	15.3	233	20		1.5	2.87	1
57			52	2011	Female	Widowed	Tertiary		9.8	389	84.62		10.1	209		97.87	3	7.7	17.8	833	85.55	40.6	12.5	247	25	97.87	3	6.2	1
65				2011	Male	Married	Secondary		26.6	539	108.86		13	175			6.1	5.4	8.8	381	80.72	41.9	14.6	169	85		6.1	4.41
64			46	2011	Female	Single	Tertiary		19.3	286	77.06		9.3	307		91.51	3.5	5	15.5	542	73.86	43	12.9	230	0	91.51	3.5	2.84	1
67				2011	Female	Married	Tertiary		25.2	524	60.82		12.2	297	200	83.1	2.3	4.2	27.5	429	50.76	37.5	12.5	337	20	87.1	1.3	5.6	1
37			44	2011	Female	Widowed	Secondary		7.9	164	120.34		6.8	479		149.46	10.2	21.7	19	432	59.7		10	454	22391	149.46	10.2	10.02	2
67				2011	Female	Married	Tertiary		11.5	563	57.77		8.9	193		83.86	1.1	5.3	36.2	580	80.23	37.4	11.4	305	25	83.86	1.1	6.2
66				2011	Female	Single	Secondary		3.4	13	95.06		10	486		81.43	2.1	3.8	23.7	77	67.48	27.7	8.5	366	0	81.43	2.1	3	3
0			44	2011	Male	Married	Primary		44.3	92	102.34		12	232		98.92	2.6	7.1	44.3	92	102.34		12	232		98.92	2.6	7.1	3
67				2011	Female	Married	Tertiary		5.7	361	65.2		9.3	189	183288	71.25	1.6	6.7	15.5	706	56.88	32.9	10.3	252	20	81.55	6.3	4.05
0				2011	Female
66				2011	Female	Married	Secondary		15.6	392	73.9		10.9	240		105.26	2.9	6.4	24.5	613	64.61	36.2	11.9	249	0	105.26	2.9	5.07
54				2011	Female	Married	Secondary		13.1	452	75.59		11.4	273		104.54	2.9	6	68.8	831	62.37		11.9	213	25	104.54	2.9	6
40	1	1	45	2011	Male	Married	Secondary		19.4	395	92.26		7.9	203			2.6	7.7	17.9	255	89.8		22.1	67	200		1.4	2.8	3
35			59	2011	Female	Widowed	Primary		12.6	322	93.09		11	181		99.83	3.2	6	11.4	491	83.77		11.1	191	37	99.83	3.2	5.6	2
14			31	2011	Female	Single	Secondary		5.6	378	63.75		8	152			0.8	4.1	10.3	668	64.36		9	298	28508	82.3	1	4.5
63				2011	Male	Single	Tertiary		10.6	364	106.15		13.2	256	56604	93.6	1.9	5.7	14.9	861	87.81	44.9	14.5	229	0	83.5	1.9	7.51	1
8			51	2011	Male	Married	Primary		19.6	142	550.68		8.8	136			13.1	3.9	19.6	142	550.68		8.8	136	510		13.1	3.9
20			32	2011	Female	Single	Tertiary		5.7	495	71.33		8.1	406			3.1	7.9	16.8	309	63.89		10.6	311	200		3.1	5.6
6			49	2011	Female	Single	Secondary		9.2	177	69.83		8.2	217		82.55	2.1	6.2	82.7	123	154.94		9.3	108		82.55	2.1	4.3	3
15			34	2011	Female	Single	Secondary		7.3	56	76.28		9.3	292		78.68	2.3	2.9	7.3	56	76.28		9.3	292	200	78.68	2.3	2.9
63				2011	Male	Married	Tertiary		35	490	132.1		12.1	197		90.73	6.2	4	1.4	398	125.77	34.9	10.6	211	0	90.73	6.2	2.33
64				2011	Female	Married	Tertiary		21	311	100.24		12.2	283		116.68	5	5.3	16.7	596	63.1	29.1	9.2	282	25	116.68	5	4.3	3
64				2011	Female	Single	Tertiary		37.5	320	100.09		11.9	264	190435		1.3	6.8	18.4	781	91.76	40.8	12.6	314	25	79.1	3.1	5.75	1
0			41	2011	Male	Single	Tertiary																						1
12			30	2011	Female	Married	None		27	75	37.08		6.5	236	353594		1	2.8	16.9	169	67.81		9.7	131	353594	85	3.3	3.3	1
40			23	2011	Female	Single	Secondary		34.3	508	35.35		7.5	439	4277.18	91.48	1.1	9.1	34.3	508	35.35		7.5	439	4277.18	91.48	1.1	9.1
17			32	2011	Female	Married	Secondary		6.3	532	70.07		11.7	272	78573		1.6	5.7	18	757	59.01		11.7	296	78573		1.6	7.2
7				2011	Male				52.8	169	175.41		12.2	275			3.5	6.9	52.8	169	175.41		12.2	275			3.5	6.9
11			63	2011	Female	Widowed	Tertiary		31.3	89	49.06		8.5	248			2.4	6.9	31.3	89	49.06		8.5	248	750000	80.3	2.4	6.9	3
66			53	2011	Male	Single	Secondary		32.3	64	97.53		11.9	179		88.55	3.9	5.6	19.2	178	88.1	36.1	12.6	239	25	88.55	3.9	6.8
65				2011	Female	Single	Secondary		11.6	341	98.33		9.8	234		89.7	2.8	4.2	16.4	1013	51.59	47.8	15.4	367	200	89.7	2.8	5.4	3
64				2011	Male	Married	Primary		24.2	165	85.56		11	142		84.49	5.4	2.5	20.6	294	76.64	40.6	12.8	128	0	79.4	3.1	2.15	3
1			33	2011	Female	Single	Primary		14.2	66	76.8		10.3	216		98.64	4.6	4.6	14.2	66	76.8		10.3	216		98.64	4.6	4.6	1
31	1	1	50	2011	Male	Separated	Secondary		16.7	186	124.86		10.4	198		102.76	3.1	4.2	71.1	1063	60.49		10.2	181	21	102.76	3.1	5	2
65				2011	Male	Married	Primary		26.2	150	151.88		12.8	427		106.58	10.3	6.8	12.7	632	90.98	35.3	11.1	815	0	106.58	10.3	9	1
0				2011	Male
0			71	2011	Male	Widowed	Secondary		24.2	154	71.15		11.1	203		92.17	3.3	4.8	24.2	154	71.15		11.1	203		92.17	3.3	4.8
38			50	2011	Male	Separated	Primary		14.1	11	105.75		7.6	84			13	1.7	39.3	307	94.73		11.6	207	200		13	4.7
63				2011	Female	Widowed	Secondary		17.4	185	65.57		10.4	197			1.5	5.2	18	651	59.02		11.7	225	47		1.5	4.6	1
0			47	2011	Male	Separated	Secondary		47.5	295	176.77		15.7	221	448036	95.13	6.4	11.3	47.5	295	176.77		15.7	221	448036	95.13	6.4	11.3	3
61				2011	Male	Married			13.1	413	580.64		8.6	611			65.3	9.6	56	475	109.25	46.1	14.6	251	20		65.3	3.03	2
63				2011	Male	Married	Tertiary		19.4	122	105.79		11.8	222			3.5	5.9	60	807	83.26	47.1	15.9	262	41		3.5	6.6	2
4			35	2011	Female	Married	Secondary		15.9	132	70.2		11.2	192		92.26	2	3.5	15.9	132	70.2		11.2	192		92.26	2	3.5	1
1			45	2011	Male	Married	Secondary		22.8	18	80.11		8.9	239			7.4	19.9	22.8	18	80.11		8.9	239			7.4	19.9	4
11			40	2011	Female	Married	Tertiary		16.4	401	60.6		11.7	227			1.2	7	23.5	455	73.32		12.6	221			1.2	3.2
65				2011	Female	Widowed	Tertiary		73.1	204577	226		298	2			2.4	7.4	18	409	62.21	37.4	11.8	174	0		2.4	2.75	3
65				2011	Female	Widowed	None		22	222	110.28		7.6	346	44527		2.6	4.4	11.3	880	68.92	28.4	9.4	315	25		2.6	6.4	3
11			58	2011	Female	Married	None		16.8	488	77.27		11.1	278	200		2.6	5.1	20.4	376	74.41		11.6	271	200		2.6	4.8
22			31	2011	Female	Single	Secondary		21.6	504	127.98		5.7	432			3	10.4	10.6	673	85.54		10.6	230	16056		3	7.8
64				2011	Female	Married	Primary		12.1	469	68.79		11.2	430	5014	96.19	1.7	5.1	2.1	356	57.29	31.8	10.6	197	4344	96.19	1.7	4
0			45	2011	Female	Married	Tertiary		5.2	368	101.06		11.5	257		97.43	1.7	6.4	5.2	368	101.06		11.5	257		97.43	1.7	6.4
0			62	2011	Male	Married	None		72.3	79	98.85		10.7	71	750000		7.3	3	72.3	79	98.85		10.7	71	750000		7.3	3
0			32	2011	Female	Single	Tertiary		13.8	84	86.5		9.8	192			2	3.2	13.8	84	86.5		9.8	192			2	3.2
1			31	2011	Female	Married	Primary		28.4	231	58.87		5.5	259			2.8	5.9	28.4	231	58.87		5.5	259			2.8	5.9	3
0			41	2011	Female	Widowed	Secondary		17.5	275	62.92		9.4	307			2.1	4.5	17.5	275	62.92		9.4	307			2.1	4.5	1
0				2011	Female				75.9	139	69.34		7.6	64	1.15953e+06	92.33	5.2	1.1	75.9	139	69.34		7.6	64	1.15953e+06	92.33	5.2	1.1
0			45	2011	Female	Widowed	Primary		12.3		54.33						3.1		12.3		54.33						3.1
20			44	2011	Female	Married	Secondary		4.7	456	52.1		9.7	276		90.91	1.1	5.8	3.1	278	54.34		9.6	265	304000	90.91	1.1	4.9	1
0			44	2011	Male	Single	Secondary		16.2	474	123.81		12.6	227		106.27	2.9	6	16.2	474	123.81		12.6	227		106.27	2.9	6
68			36	2011	Male	Single	Secondary		60	155	103.46		12.6	164		106.27	4.2	3.4	17.4	403	99.05	47.6	15.6	227	23	106.27	4.2	3.3	1
2			47	2011	Male	Married	Secondary		14.2	152	81.57		9.2	289		101.2	4.9	6.5	23.9	186	81.96		9.7	148		101.2	4.9	2.8	3
8			41	2011	Male	Widowed	Secondary		53.8	130	157.62		11.4	247		100.45	6.4	6.7	53.8	130	157.62		11.4	247	200	100.45	6.4	6.7	2
36			51	2011	Male	Married	Primary		17.5	212	113.35		10.8	423		96.38	5.3	6.2	25	560	107.78	33.9	11.6	275	200	96.38	5.3	4.6	2
66				2011	Female	Widowed	Tertiary		32.5	480	72.81		12	190		85.3	3.2	4.9	40.7	1010	73.09	41.1	14.4	224	72	79.1	2.5	5.2	1
62				2011	Male	Married	Secondary		16.6	546	186.2		12.2	293		93.08	4.3	7.8	19	777	203.9	44.6	14.9	267	0	86.8	6	4.89	1
3			28	2011	Female	Married	Primary		13.3	70	85.17		9.1	264	2757.02	91.35	3	5.3	13.3	70	85.17		9.1	264	2757.02	91.35	3	5.3
67				2011	Female	Widowed	Secondary		76.3	299	70.85					92.75	1.9		36	434	80.18	38.5	12.6	208	25	92.75	1.9	4.7	1
31			30	2011	Female	Single	Secondary		12.9	420	59.25		10.2	220		96.61	0.7	5.6	26.4	530	62.17		12.1	12.1	25	96.61	0.7	6.3	1
65				2011	Female	Single	Tertiary		15.6	324	75.3		10.6	174		91.64	1.9	6.4	25.6	684	69.38	44.4	13.8	267	0	91.64	1.9	4.95	1
47				2011	Male	Married	Tertiary		25.7	335	106.8		13.4	212	1370.66	81.62	4.6	4	37.2	637	77.95	43.5	14.8	299	25	81.62	4.6	5.5
5			34	2011	Female	Single	Tertiary		11.6	185	73.37		6	312		101.65	3.7	5.3	18.4	233	79.18		10.6	242	87174	101.65	3.7	4.2	2
0			32	2011	Female				24.4	436	81.4		10.1	336	59674	83.26	0.5	5.6	39	585	67.54		8.5	367	59674	83.26	0.5	5.2
3			36	2011	Female	Married	Secondary		9.3	355	67.37		9.3	155		105.95	3.5	4.4	21.4	365	68.65		10.2	212		105.95	3.5	4.3	1
0	1	1	41	2011	Male	Married	Secondary		78.4	199	61.55		9.8	230		97.88	1.7	6.8	78.4	199	61.55		9.8	230		97.88	1.7	6.8	2
65				2011	Female	Widowed	Primary		13.4	261	99.13		11	349	164688	110.7	2.3	8.8	8.8	519	71.37	26.5	8.8	229	200	110.7	2.3	6.5
59				2011	Female	Married	Tertiary			291			12.3	185	200			5.7	11.4	416	71.29	34.5	11.1	213	0	76.22	2.1	2.29	1
46	1	1	29	2011	Female	Married	Secondary		17	291	74.97		103	289		125.61	3	5.7	29.7	393	47.78	18.2	5.9	17	25	119.47	2.9	3.2	1
8			46	2011	Female	Married	Tertiary		28.9	1041	119.91		12.5	228		87.66	5.6	5.2	28.9	1041	119.91		12.5	228	200	87.66	5.6	5.2
66				2011	Female	Married	Primary		60.3	565	64.37		11	210	993.305			4.6	40.5	340	58.82		11.3	149	143016			4.31	2
0			40	2011	Female	Married	Secondary		19.9	151	57.36		8	191	2536.35	110.6	1.3	5.2	19.9	151	57.36		8	191	2536.35	110.6	1.3	5.2
0				2011	Male
61				2011	Male	Married	Tertiary		31.9	114	61.95		9.6	356			2.6	6.1	34.3	536	53.59	38.1	12.3	286	200		2.6	5.7	4
44			50	2011	Male	Separated	Secondary		112	530	87.82		16.1	171		94	3.3	3.6	27.3	911	75.81		12	313		94	3.3	4.5
65				2011	Male	Widowed	Secondary		25	169	86.7		14.4	195		96.26	3.3	6.8	21	147	75.68	47.2	16.5	214	55183	96.26	3.3	6.6	1
64			49	2011	Female	Widowed	Tertiary		15.6	25	94.27		11	201		89.38	2	3	16.7	672	65.73	40.6	13	192	0	89.38	2	3	1
65				2011	Female	Married	Secondary		27.1	280	99.61		8.9	301		119.26	4.5	7	11.2	920	75.02	33.7	12.4	240	20	119.26	4.5	6	1
0			82	2011	Male	Married	Primary
24			31	2011	Female	Married	Tertiary		5.9	168	68.74		8.8	170	58184.5		1.9	5.1	5.9	168	68.74		8.8	170	58184.5		1.9	5.1	1
61			50	2011	Female	Married	Secondary		36.9	49	71		9.4	305		90.31	2.8	6.4	19.3	355	58.2	33.1	11	203	45679	90.31	2.8	4.3
64			63	2011	Female	Married	Secondary		24.4	440	81.58		11	220			3.1	3.3	16.5	814	61.4	44	13.8	201	0	80.6	4.6	3.73	3
0			35	2011	Female	Single	None		5.3	598	78.12		11.9	279			3.9	4.8	5.3	598	78.12		11.9	279			3.9	4.8
63				2011	Female	Married	Secondary		11.7	178	94.36		11	333	3938.2	86.92	1.1	4.1	11.7	688	58.81	40.8	13.2	447	20	86.92	1.1	4.6
10			49	2011	Female	Married	Primary		18.6	180	78.73		10.9	181			4.8	7.2	26.6	214	65.84		11.7	230			4.8	4.9	2
66				2011	Female	Married	None		21.6	387	87.6		10.5	247	2626	86.9	1.1	6.2	12.9	410	44.67	33.7	10.2	228	20	86.9	1.1	3.38
0				2011	Female
63				2011	Female	Single	Tertiary		5.6	116	84.04		10.6	144			3.1	3.2	8.6	468	65.59	37.9	11.9	194	0		3.1	1.86
64			37	2011	Male	Married	Secondary		25.2	265	116.19		15	150		100.6	2.4	6.6	21.6	547	94.91		14.6	117	25	100.6	2.4	4.1
45				2011	Female	Married	Tertiary		4.8	126	58.7		5.2	371			3.5	7.3	17.3	181	65.94		10.1	343	25		3.5	3.4
56				2011	Female	Married	Primary		23.7	833	121.13		10.2	179		121.46	3.2	5.2	34.1	610	87.78	33.5	10.2	159	48404	99.35	3.2	4	2
68				2011	Female	Widowed	Tertiary		17.9	130	64.14		10.8	188		89.37	1.8	4.8	15.5	344	73.02	45.8	15.5	202	20	89.37	1.8	3.98	2
65			46	2011	Female	Widowed	None		15.5	610	58.57		12.5	165		88.85	1.9	5.4	19.7	618	51.95	37.5	12.4	318	6066	88.85	1.9	4.4	3
64				2011	Female	Married	Secondary		41.6	325	62.95		9.8	155		102.88	2.1	4.7	20.4	715	61.77	35.3	11.2	216	58	102.88	2.1	5.4	1
65				2011	Female	Married	Tertiary		20.3	357	61.96		10.6	209			3.7	3.6	17.4	671	54.48	26.3	8.6	249	0		3.7	4.1	2
64				2011	Female	Married	Primary		26	368	45.16		11.4	131		82.33	3	5.6	4.4	441	40.45	39	12.4	203	0	79.8	3.6	6.3	1
59				2011	Male	Married	Tertiary		46.8	94	120.87		13.1	134		84.93	2.7	3.3	167.6	330	79.46	50.7	17.4	229	20	84.93	2.7	6.4	1
0			49	2011	Female	Single			30.5	83	107.99		10.1	252			1.3	4.2	30.5	83	107.99		10.1	252			1.3	4.2	3
21	1	1	38	2011	Male	Single	None		67.8	673	96.69		13.6	180		92.79	3.1	5.6	56.8	974	79.44		13.9	184	200	92.79	3.1	6.1
2	1		36	2011	Female				4.5	574	19.7		9.6	109			1.4	7.9	4.5	574	19.7		9.6	109			1.4	7.9
0			40	2011	Female	Divorced	Primary		20.1	177	104.82		8	353			6.1	6.1	20.1	177	104.82		8	353			6.1	6.1
64				2011	Female	Married	Secondary		78.7	282	85.71		10.4	176			1.7	5.8	14.9	442	75.77	30.9	10.9	197	118		1.7	6.3	2
63				2011	Male	Married	Primary		12	641	107.94		13.2	242			1.9	7.1	26.3	448	85.92	47.4	14.6	283	8380000		1.9	5.8	3
0			44	2011	Female	Married	Secondary		39.3	282	60.52		10.5	331	156891	83.96	2.3	6.6	39.3	282	60.52		10.5	331	156891	83.96	2.3	6.6
0			38	2011	Female	Single	Secondary		25.5	37	73.74		5.3	210			1.1	6.6	25.5	37	73.74		5.3	210			1.1	6.6
0			43	2011	Male	Married	Secondary		55.8	322	96.22		6.1	259	6842	100.37	3.6	9.6	55.8	322	96.22		6.1	259	6842	100.37	3.6	9.6
43			42	2011	Female	Widowed			4.3	438	51.86		11	188			0.8	5.2	13.7	431	50.25		14.1	193	400	80.9	3	3.33	1
64				2011	Female	Separated	Secondary		19.6	159	74.25		6.5	177		77.46	3.8	4.7	20.6	391	88.87	38	12	348	25	96.06	1.5	8.5	1
0			42	2011	Female	Single	Secondary		18.4	70	76.98		11	165	750000	84.96	2	6	18.4	70	76.98		9.2	69	750000	84.96	2	2.3
41			40	2011	Male	Married	Primary		10.8	16	93.08		10.9	169			1.7	4.9	17.7	366	76.21		10.9	236			1.7	5.4	4
34			47	2011	Male	Married	Tertiary		65.6	61	97.83		12.8	269			3.7	3.3	33.5	246	94.16	40	12.2	219	12078	80.4	5.8	3.9	1
62			31	2011	Female	Divorced	Secondary		10.2	335	80.91		12.2	197			2.9	4.2	8.8	698	61.37	40.1	12.5	185	0		2.9	2.9
60				2011	Female	Widowed	Secondary	Patient transferred	15.6	86	101.31		10.3	186		93.39	3	5.7	17.1	213	83.66	43.5	14.7	198	0	93.39	3	4.05	2
64				2011	Female	Married	Secondary		34	101	151.48		9	365	750000		3.6	8.4	7.6	764	115.66	37.9	11.8	221	25	85.6	3.3	4.89	3
0			49	2011	Male	Single	Primary		34.3	62	145.39		9.7	68	299062	101.56	8	8.2	34.3	62	145.39		9.7	68	299062	101.56	8	8.2
64				2011	Female	Married	Tertiary		23.6	283	73.67		11.7	260	429271	97.59	0.1	4.2	42.5	895	62.97	36.9	12.1	241	113	97.59	0.1	3.59	1
65				2011	Male	Married	Primary		17.8	22	82.54		9.5	193	750000	111.31	2.9	6.2	12.6	307	67.15	39.8	12	267	0	111.31	2.9	5.68
0			35	2011	Female	Widowed	Secondary		6.3	89	88.39		6.4	304	640198		2.5	2.8	5.2	89	69.35		6.4	304	640198		3.6	2.8
63				2011	Female	Single	Tertiary		15.9	507	73.39		13.3	315	3578		2.2	7	25.6	580	73.74	37.4	13.2	391	87400		2.2	6.2	3
49				2011	Female	Married	Secondary		19.8	63	74.74		13.3	257				3.8	16.1	485	80.13	41.9	14	259	25			5.7	3
0			38	2011	Male	Married	Secondary		40.5	131	69.59		10.3	600			1.9	12.4	40.5	131	69.59		10.3	600			1.9	12.4	3
0				2011	Female
15			40	2011	Female	Widowed	Secondary		10.8	218	84.06		11.1	175			1.3	4.1	2.8	350	48.37		10	223			1.3	4.2	1
0			61	2011	Male	Married	Secondary		55.7	17	168.88		11	303		90.73	3.5	4.6	55.7	17	168.88		11	303		90.73	3.5	4.6
0			39	2011	Female	Married	Secondary		7.2	376	76.05		10.8	247	110183		1.7	4.6	7.2	376	76.05		10.8	247	110183		1.7	4.6
1			57	2011	Male	Single	Tertiary		59	62	94.64		8.3	236			2.3	4.5	59	62	94.64		8.3	236			2.3	4.5
13			54	2011	Male	Married	None		61.1	146	161.37		11.5	141			3.4	4.2	9.2	231	128		11.1	293			3.4	4.6
3			36	2011	Female	Widowed	Secondary		6.7	672	119.18		11.1	249			2.6	5	8.6	488	108.59		11.8	215			2.6	3.4
65				2011	Female	Single	Secondary		57.8	514	519.81		5	192	750000		26.3	6.4	26.6	124	216.14	30	10	295	0	78.72	26.3	4.35
66				2011	Male	Separated	Tertiary		10.5	228	122.63		10.9	309	2127		3.4	6.5	15.2	232	134.82	42	13.6	192	32929		3.4	4.4	3
1	1	1	44	2011	Female	Married			9	351	75.26		10.6	224			5.2	3.3	9	351	75.26		10.6	224			5.2	3.3
0	1	1	42	2011	Female	Married	None		28.8	702	99.61		11.9	240	86783		1	6.9	28.8	702	99.61		11.9	240	86783		1	6.9
64				2011	Male	Single	Secondary		72.6	470	86.89		12.4	134	200		2.2	7.2	40.2	477	86.78	46.8	14.8	126	0		2.2	3.89
10			57	2011	Male	Married	Primary		45.1	14	66.26		11	482	391125		4	5.8	49.4	12	54.28		10.1	377	106535		4	5.4
61				2011	Male	Single	Primary		9.5	286	78.32		11.2	436			1.6	5.4	12.3	406	67.2	40.7	12.9	258	0		1.6	5	3
0			38	2011	Male	Divorced	Secondary		11.2	533	93.81		10.5	478			3.2	9	11.2	533	93.81		10.5	478			3.2	9
0			53	2011	Male	Married	Tertiary		23.8	304	105.06		11.2	162		112.3	4.8	6	23.8	304	105.06		11.2	162		112.3	4.8	6	3
50			34	2011	Female	Married	Tertiary		12.8	643	80.72		11	179		86.21	2.4	6.9	16.3	696	59.61	30.4	10.1	175	200	86.21	2.4	7.5	1
66				2011	Female	Married	Tertiary		25.6	322	62.03		10	229		93.15	2.2	6	24.4	239	50.17	34.4	11.3	360	11000	93.15	2.2	5.3	1
5			32	2011	Female	Married	Secondary		15.1	526	74.79		10.7	223			2.2	6.6	15.3	441	60.72		10.4	237			2.2	5.2
64			36	2011	Female	Married	None		10.9	285	73.99		9.4	164			1.7	5.4	15.4	412	72.49	27.1	8.6	146	25		1.7	3.8
65				2011	Male	Married	Secondary		19.6	122	83.11		11.4	165		100.07	4.3	4.4	21.9	288	101.5	42.3	13.7	205	20	100.07	4.3	4.9	1
24			34	2011	Female	Single	Primary		14.1	276	66.01		9.2	219			3.2	6.4	27.3	351	83.23		7.1	260			3.2	7.1
6			54	2011	Male	Married	Secondary		20.6	11	110.54		8.3	215			3.8	2.2	19.1	14	113.75		9.3	147	166448		3.8	2.7
64				2011	Female	Widowed	Secondary		17.9	59	57.76		9.2	285	606063		4.2	4	11.3	354	65.06	42.1	13.1	287	26		4.2	2.54	3
64				2011	Female	Single	Tertiary		37.2	161	95.72		10.1	188			3.1	5.2	12.2	430	91.23	35.2	11.9	286	20		3.1	3.6	1
[truncated: 4,109 more rows]
