# Supplementary material for: Status of HIV-infected patients classified as lost to follow up from a large antiretroviral program in southwest Nigeria
Source: PLoS One. 2019 Jul 25;14(7):e0219903. doi: 10.1371/journal.pone.0219903 (PMC6657856; doi:10.1371/journal.pone.0219903)
Supplement: S4 Appendix — (XLSX) [file pone.0219903.s004.xlsx]

## Sheet: Sheet1
QuestionnaireNo	MonthsSeenPriorLTFU	MaritalStatus	Education	Sex	Age	Religion	Employment	Occupation	StatusUnemployed	WhyStopComing1	WhyStopComing2	WhyStopComing3	WhyStopComing4	WhyStopComing5	WhyStopComing6	EverPlacedOnARVs	StillOnARVs	WhereARVsFrom1	WhereARVsFrom2	WhyNotUsingARV1	WhyNotUsingARV2	WhyNotUsingARV3	WhyNotUsingARV4	WhyNotUsingARV5	WhyNotAlwaysUsing1	WhyNotAlwaysUsing2	WhyNotAlwaysUsing3	WhyNotAlwaysUsing4	DosesMissed	LastTimeMissed	RegisteredOtherClinic	WillingToReturn	WhyNotReturn1	WhyNotReturn2	WhyNotReturn3	WhyNotReturn4	WhyNotReturn5
1	10	married	primary	female	35	christianity	unemployed		housewife	feeling healthy	waiting time	clinic far	cost transport			yes	yes always	other clinic											0	>3months	yes	no	clinic far	waiting time	cost transport
2	50	married	primary	male	52	christianity	employed	semiskilled		travelled	waiting time	clinic far				yes	yes always	other clinic											0	never skip arvs	yes	yes
3	48	married	secondary	male	31	christianity	employed	skilled		travelled	waiting time	busy work	afraid of scolding			yes	yes sometimes	friend							travelled	work			0	>3months	no	yes
4	46	married	secondary	male	46	christianity	employed	semiskilled		travelled	busy family	cost of test	afraid of scolding			no															no	yes
5	37	married	primary	female	41	christianity	unemployed		housewife	transport cost	travelled					yes	yes sometimes	other clinic							forget	travelled			0	>3months	yes	yes
6	0	married	secondary	female	34	islam	unemployed		housewife	travelled						no															no	yes
7	47	married	postsecondary	male	45	christianity	employed	snr prof		travelled	busy work	waiting time				yes	yes always	friend											0	never skip arvs	no	yes
8	34	married	secondary	female	33	christianity	employed	semiskilled		waiting time	another clinic	staff not nice	clinic far	afraid of scolding	lack of privacy	yes	yes always	other clinic											0	never skip arvs	yes	no	clinic far	waiting time	another clinic	staff not nice	lack of privacy
9	45	married	secondary	male	50	christianity	employed	skilled		travelled	busy work	disclosure community				yes	no			alternate medicine	exhausted arv	not ready to take for life							all		no	yes
10	42	married	postsecondary	female	36	christianity	employed	snr prof		moved	waiting time	clinic far				yes	yes always	other clinic											0	never skip arvs	yes	no	clinic far	waiting time	staff not nice	another clinic	moved
11	20	married	secondary	female	38	christianity	employed	semiskilled		clinic far	waiting time	staff not nice				yes	yes always	other clinic											0	>3months	yes	no	clinic far	waiting time	another clinic	staff not nice
12	0	married	primary	female	51	christianity	unemployed		housewife	travelled	religion/faith	waiting time				yes	no			religion/faith	not ready to take for life	weak/sick							all		no	no	travelled	religion/faith
13	0	single	secondary	female	28	islam	employed	semiskilled		clinic far	waiting time	famliy not approve	don't need arv	feeling healthy		yes	no			alternate medicine	not ready to take for life	family not approve							all		no	no	clinic far	waiting time	staff not nice	don't need arv
14	0	married	postsecondary	male	47	christianity	employed	int prof		feeling healthy	religion/faith	waiting time	clinic far			no															no	yes
15	48	married	postsecondary	male	42	christianity	employed	snr prof		don't need arv	clinic far	waiting time				yes	no			side effects									all		no	yes
16	7	widowed	secondary	male	42	christianity	employed	semiskilled		clinic far	feeling healthy	don't need arv	waiting time	busy family		yes	no			not ready to take for life	side effects	feeling healthy							all		no	yes
17	0	married	secondary	male	36	christianity	employed	skilled		travelled	feeling healthy	busy work				no															no	yes
18	0	single	postsecondary	female	29	christianity	unemployed		applicant	clinic far	waiting time	another clinic	staff not nice			yes	yes always	other clinic											0	>3months	yes	no	clinic far	waiting time	another clinic	staff not nice
19	0	married	primary	female	51	islam	unemployed		housewife	clinic far	waiting time	staff not nice	feeling healthy			yes	no			not ready to take for life	alternate medicine										no	no	clinic far	waiting time	staff not nice
20	0	married	primary	female	42	christianity	employed	semiskilled		clinic far	waiting time	travelled	staff not nice			yes	yes always	other clinic											0	>3months	yes	yes
21	28	married	secondary	female	38	christianity	employed	semiskilled		clinic far	waiting time	busy family	busy work			yes	no														no	yes
22	21	married	postsecondary	male	42	christianity	employed	semiskilled		waiting time	staff not nice	another clinic	afraid of scolding			yes	yes always	other clinic											0	never skip arvs	yes	no	waiting time	afraid of scolding	staff not nice	another clinic
23	16	married	postsecondary	female	36	christianity	employed	semiskilled		clinic far	waiting time	staff not nice	another clinic			yes	yes always	other clinic											0	1-3months	yes	no	clinic far	waiting time	another clinic	staff not nice
24	0	married	postsecondary	female	39	christianity	employed	int prof		clinic far	waiting time	travelled	staff not nice			yes	yes always	other clinic											0	never skip arvs	yes	no	clinic far	waiting time	staff not nice
25	29	married	secondary	female	39	christianity	employed	semiskilled		clinic far	waiting time	afraid of scolding	another clinic	staff not nice		yes	yes always	other clinic	friend										0	>3months	yes	no	clinic far	waiting time	staff not nice	another clinic	afraid of scolding
26	0	married	secondary	male	41	christianity	employed	semiskilled		clinic far	waiting time	travelled				yes	yes always	friend											0	>3months	no	yes
27	0	married	secondary	male	38	christianity	employed	semiskilled		clinic far	travelled	waiting time	staff not nice			yes	yes always	friend											0	>3months	yes	yes
28	0	married	secondary	female	35	christianity	employed	semiskilled		clinic far	waiting time	staff not nice	another clinic			yes	yes always	other clinic											0	never skip arvs	yes	no	clinic far	waiting time	another clinic
29	42	married	primary	male	46	christianity	employed	semiskilled		travelled	waiting time	staff not nice	feeling healthy			yes	no			travelled	exhausted arv	feeling healthy							all		no	yes
30	0	married	secondary	male	49	islam	employed	int prof		clinic far	waiting time	another clinic	staff not nice			yes	yes always	other clinic											0	>3months	yes	no	clinic far	waiting time	another clinic	staff not nice
31	0	married	secondary	male	42	christianity	employed	semiskilled		waiting time	travelled	staff not nice				yes	yes always	friend											0	never skip arvs	no	yes
32	6	married	postsecondary	female	40	christianity	unemployed		housewife	clinic far	waiting time	another clinic	staff not nice			yes	yes always	other clinic											0	never skip arvs	yes	no	clinic far	waiting time	transport cost	another clinic
33	35	married	secondary	male	39	christianity	employed	semiskilled		waiting time	busy work	restart counseling	travelled	staff not nice		no															no	yes
34	25	married	secondary	male	40	islam	employed	skilled		travelled	busy work					yes	yes always	other clinic											0	never skip arvs	yes	yes
35	58	married	postsecondary	female	35	christianity	employed	semiskilled		travelled	moved					yes	no			travelled									all		no	yes
36	13	married	postsecondary	male	49	islam	employed	skilled		moved	clinic far	staff not nice	many appointments			yes	no			travelled	not ready to take for life								all		no	yes
37	40	married	postsecondary	female	33	christianity	employed	int prof		moved	clinic far					yes	yes always	other clinic											0	never skip arvs	yes	no	moved	clinic far	transport cost
38	13	married	postsecondary	female	39	christianity	employed	semiskilled		moved	clinic far					yes	yes always	other clinic											0	never skip arvs	yes	no	moved	another clinic	clinic far	transport cost
39	59	single	postsecondary	female	25	christianity	employed	semiskilled		clinic far	transport cost					no															no	no	clinic far	transport cost
40	8	married	postsecondary	male	60	christianity	unemployed		other	moved	another clinic	cost of test				yes	yes always	other clinic											0	never skip arvs	yes	no	another clinic	clinic far	high cost of treatment
41	0	married	secondary	male	52	christianity	employed	skilled		moved	clinic far					yes	yes always	apin											0	never skip arvs	no	yes
42	24	single	postsecondary	female	32	christianity	employed	semiskilled		moved	clinic far					yes	no			clinic far											no	no	moved	clinic far
43	0	married	secondary	female	36	islam	employed	skilled		travelled						yes	yes always	pharmacy											0	never skip arvs	no	yes
44	37	married	primary	female	34	islam	employed	semiskilled		waiting time	moved	another clinic				yes	yes always	other clinic											0	never skip arvs	yes	no	another clinic	moved	waiting time
45	60	married	primary	male	55	christianity	employed	semiskilled		travelled	afraid of scolding					yes	no			travelled	work								all		no	yes
46	59	married	postsecondary	male	39	christianity	employed	int prof		don't need arv						no													all		no	no	don't need arv	feeling healthy
47	53	married	postsecondary	female	32	christianity	unemployed		housewife	travelled	moved					no															no	yes
48	8	married	postsecondary	female	40	christianity	unemployed		housewife	another clinic						yes	yes always	other clinic											0	never skip arvs	yes	no	another clinic
49	37	married	primary	male	40	islam	employed	skilled		many appointments	waiting time	another clinic				yes	yes always	other clinic											0	never skip arvs	yes	yes
50	2	divorced	secondary	female	49	christianity	employed	skilled		travelled						yes	yes always	other clinic											0	never skip arvs	yes	yes
51	0	married	secondary	male	49	christianity	employed	semiskilled		moved	clinic far	transport cost				yes	yes always	other clinic											0	never skip arvs	yes	no	another clinic	moved	clinic far
52	64	single	secondary	male	49	christianity	employed	semiskilled		travelled	clinic far					yes	yes always	brother's wife											0	>3months	no	yes
53	0	single	secondary	female	32	christianity	employed	skilled		sick						yes	yes always	apin											0	never skip arvs	no	yes
54	17	married	secondary	male	51	christianity	unemployed		applicant	religion/faith	feeling healthy					yes	no			religion/faith									all		no	no	religion/faith
55	20	married	primary	male	49	christianity	employed	semiskilled		HIV test negative						no															no	yes
56	4	married	postsecondary	female	30	christianity	unemployed		housewife	travelled						yes	no			travelled									all		no	yes
57	8	widowed	postsecondary	male	44	christianity	employed	int prof		travelled						yes	yes always	other clinic											0	>3months	no	yes
58	0	widowed	secondary	female	52	islam	employed	int prof		transport cost	clinic far					yes	yes always	other clinic											0	never skip arvs	yes	no	transport cost	clinic far
59	25	married	secondary	male	54	islam	employed	semiskilled		travelled	had accident					no															no	yes
60	19	widowed	secondary	female	44	christianity	employed	skilled		travelled						no															no	yes
61	0	married	no formal	female	76	christianity	employed	semiskilled		religion/faith	feeling healthy					no															no	no	religion/faith	feeling healthy
62	2	married	postsecondary	female	38	christianity	unemployed		housewife	moved	clinic far	waiting time				yes	yes always	other clinic											0	never skip arvs	yes	no	clinic far	transport cost	waiting time
63	22	married	primary	female	49	christianity	employed	semiskilled		family conflict						no															no	yes
64	31	married	secondary	male	50	christianity	employed	semiskilled		transport cost						yes	no			transport cost									all		no	yes
65	7	widowed	primary	male	55	christianity	employed	semiskilled		travelled						no															no	yes
66	21	married	postsecondary	male	30	christianity	employed	semiskilled		religion/faith						no															no	yes
67	5	married	secondary	female	35	christianity	employed	skilled		don't need arv						no															no	yes
68	5	married	postsecondary	female	43	christianity	employed	snr prof		travelled						yes	no			travelled									all		no	yes
69	0	married	secondary	male	47	christianity	employed	semiskilled		travelled	busy work	waiting time				yes	yes sometimes	apin							travelled	exhausted arv	work		0	1-3months	no	yes
70	27	married	secondary	male	39	christianity	employed	semiskilled		travelled	transport cost	clinic far				yes	yes always	pharmacy	friend										0	never skip arvs	no	yes
71	1	married	secondary	female	32	christianity	employed	semiskilled		another clinic						yes	yes always	other clinic											0	never skip arvs	yes	no	another clinic
72	23	married	secondary	female	37	christianity	employed	semiskilled		clinic far	moved	transport cost				yes	yes always	other clinic											0	never skip arvs	yes	no	clinic far	moved	transport cost	another clinic
73	1	married	postsecondary	female	38	christianity	employed	semiskilled		feeling healthy	family not approve					yes	no			exhausted arv	family not approve								all		no	no	family not approve	feeling healthy
74	10	separated	primary	male	54	islam	employed	unskilled		travelled	waiting time	transport cost				yes	no			exhausted arv	travelled								all		no	yes
75	3	married	postsecondary	female	36	christianity	employed	semiskilled		travelled						yes	yes always	friend	pharmacy										0	1-3months	no	yes
76	15	married	postsecondary	male	35	christianity	employed	int prof		travelled	disclosure community	clinic far				yes	no			exhausted arv	travelled	non-disclosure							all		no	yes
77	2	separated	secondary	female	38	christianity	employed	semiskilled		moved	clinic far	feeling healthy				yes	no			side effects	feeling healthy	exhausted arv							all		no	no	clinic far	transport cost	moved
78	41	married	secondary	female	46	christianity	employed	semiskilled		clinic far	another clinic	transport cost				yes	yes always	other clinic											0	never skip arvs	yes	no	another clinic	clinic far	transport cost
79	55	married	secondary	female	27	christianity	employed	semiskilled		afraid of scolding	staff not nice	another clinic				yes	yes always	other clinic											0	never skip arvs	yes	no	afraid of scolding	staff not nice	another clinic
80	33	married	postsecondary	female	52	christianity	employed	semiskilled		moved	another clinic	clinic far				yes	yes always	other clinic											0	never skip arvs	yes	no	moved	another clinic	clinic far
81	0	married	postsecondary	female	30	christianity	employed	semiskilled		moved	another clinic					yes	yes always	other clinic											0	never skip arvs	yes	no	moved	another clinic
82	0	married	primary	male	51	christianity	unemployed		freelance	no job/money	transport cost					yes	yes sometimes	spouse							no job/money	transport cost			4	within past week	no	yes
83	40	married	primary	female	31	christianity	employed	semiskilled		moved	clinic far	transport cost				yes	yes always	other clinic											0	never skip arvs	yes	no	moved	another clinic
84	0	married	secondary	female	53	christianity	employed	semiskilled		preferential treatment	afraid of scolding	another clinic				yes	yes always	other clinic											0	never skip arvs	yes	no	preferential treatment	afraid of scolding	another clinic
85	1	single	postsecondary	female	30	christianity	employed	int prof		clinic far	another clinic					yes	yes always	other clinic											0	never skip arvs	yes	no	clinic far	another clinic
86	38	married	postsecondary	female	22	christianity	employed	semiskilled		travelled	waiting time	afraid of scolding				no															no	yes
87	0	married	secondary	female	32	christianity	unemployed		housewife	transport cost	clinic far					yes	yes sometimes	apin							transport cost				2	within past week	no	yes
88	0	married	secondary	female	41	christianity	employed	semiskilled		travelled						no															no	yes
89	0	married	postsecondary	male	42	christianity	employed	snr prof		feeling healthy	busy work	disclosure community				no															no	yes
90	0	widowed	primary	female	35	christianity	employed	semiskilled		don't need arv	transport cost	busy family				no															no	yes
91	0	single	postsecondary	female	28	christianity	employed	int prof		waiting time	staff not nice	afraid of scolding	busy work			no															no	yes
92	4	married	secondary	female	36	christianity	unemployed		housewife	moved	clinic far	transport cost	busy family	feeling healthy		yes	no			exhausted arv									all		no	yes
93	0	widowed	secondary	female	33	christianity	employed	semiskilled		waiting time	staff not nice	feeling healthy				yes	yes always	other clinic											0	never skip arvs	yes	no	waiting time	moved	staff not nice
94	0	married	postsecondary	female	32	christianity	employed	snr prof		lack of privacy	disclosure community					yes	no			no longer pregnant									all		no	yes
95	0	married	secondary	male	45	islam	employed	unskilled		transport cost	waiting time					no															no	yes
96	21	single	postsecondary	female	26	christianity	employed	semiskilled		waiting time	busy work	another clinic				yes	yes always	other clinic											0	never skip arvs	yes	yes
97	9	single	postsecondary	female	34	christianity	employed	semiskilled		moved	another clinic					yes	yes always	other clinic											0	never skip arvs	yes	no	another clinic	clinic far	transport cost
98	29	married	secondary	female	39	christianity	employed	semiskilled		transport cost	waiting time	clinic far	staff not nice	afraid of scolding		yes	yes sometimes	apin							transport cost	work			0	1-3months	no	yes
99	31	married	secondary	male	62	christianity	unemployed	semiskilled		feeling healthy	travelled	busy work				yes	no			feeling healthy	travelled	work							all		no	yes
100	16	married	postsecondary	female	35	christianity	employed	semiskilled		clinic far	baby died	transport cost	busy work			yes	yes always	other clinic											0	never skip arvs	yes	no	clinic far
101	0	widowed	secondary	male	43	christianity	employed	semiskilled		wife died	busy work	clinic far				no															no	yes
102	0	single	secondary	female	37	christianity	employed	semiskilled		travelled						no															no	yes
103	8	married	secondary	male	42	islam	employed	semiskilled		moved						yes	yes always	pharmacy											0	never skip arvs	no	yes
104	2	married	secondary	male	39	christianity	employed	semiskilled		travelled						yes	no			travelled	exhausted arv								all		no	yes
105	6	married	secondary	male	45	christianity	employed	semiskilled		HIV test negative	feeling healthy					no															no	no	feeling healthy
106	4	married	secondary	male	36	christianity	employed	semiskilled		side effects	travelled	feeling healthy				yes	no			side effects	travelled								all		no	no	feeling healthy
107	32	married	primary	male	51	christianity	employed	semiskilled		staff not nice	afraid of scolding					yes	yes always	other clinic											0	never skip arvs	yes	yes
108	0	single	secondary	female	53	christianity	employed	semiskilled		side effects	travelled	feeling healthy				yes	no			side effects	sick								all		no	no	don't need arv
109	0	married	secondary	female	32	christianity	employed	semiskilled		clinic far	travelled					yes	yes always	other clinic											0	never skip arvs	yes	yes
110	11	married	postsecondary	female	40	christianity	unemployed		housewife	accomodation problem	travelled					yes	yes always	other clinic											0	never skip arvs	yes	yes
111	63	married	postsecondary	female	61	christianity	employed	semiskilled		tired of arv						yes	no			not ready to take for life									all		no	yes
112	37	married	postsecondary	female	44	christianity	employed	semiskilled		busy family	transport cost	busy work	feeling healthy			yes	no														no	yes
113	49	married	secondary	male	41	christianity	employed	semiskilled		afraid of scolding	staff not nice	busy work	travelled	disclosure community		yes	yes always	other clinic											0	never skip arvs	yes	yes
114	40	separated	primary	female	41	christianity	unemployed		applicant	clinic far	transport cost	another clinic	sick			yes	yes always	other clinic											0	never skip arvs	yes	yes
115	0	married	primary	female	32	christianity	employed	semiskilled		religion/faith	feeling healthy	disclosure community				yes	no			religion/faith	feeling healthy								all		no	no	religion/faith	feeling healthy	disclosure community
116	0	married	secondary	female	49	christianity	employed	unskilled		clinic far	another clinic					yes	yes always	other clinic											0	1-2weeks	yes	no	clinic far
117	39	married	secondary	female	35	christianity	employed	skilled		cost of test	staff not nice	afraid of scolding				yes	no			exhausted arv											no	yes
118	38	separated	secondary	male	59	islam	employed	semiskilled		travelled						yes	yes sometimes	friend							travelled	exhausted arv			all	within past week	no	yes
119	3	widowed	postsecondary	female	53	christianity	employed	int prof		clinic far						yes	yes always	other clinic											0	>3months	yes	yes
120	0	married	secondary	female	28	christianity	employed	semiskilled		don't need arv	clinic far					no															no	yes
121	21	married	postsecondary	male	38	christianity	employed	skilled		poor clinic environment	lack of privacy	waiting time				no															no	no	poor clinic environment
122	1	separated	postsecondary	female	44	christianity	employed	snr prof		travelled	another clinic	busy work				yes	yes always	other clinic											0	>3months	yes	no	travelled
123	5	married	secondary	male	50	christianity	employed	semiskilled		travelled	feeling healthy	busy work				no															no	yes
124	31	married	postsecondary	male	50	christianity	employed	int prof		moved	disclosure community					yes	yes always	other clinic											0	never skip arvs	yes	no	moved	another clinic
125	0	single	secondary	female	29	christianity	employed	skilled		moved	busy work					no															yes	no	moved
126	1	married	postsecondary	female	39	christianity	unemployed		housewife	side effects						yes	no			sick	side effects	not ready to take for life							all		no	yes
127	52	married	postsecondary	male	42	islam	employed	int prof		busy work	travelled					yes	no			work	travelled								all		no	yes
128	54	married	primary	female	34	christianity	employed	skilled		clinic far	transport cost	waiting time				yes	no			clinic far	transport cost								all		no	yes
129	16	single	primary	female	40	christianity	employed	unskilled		travelled	afraid of scolding					no															no	yes
130	12	single	postsecondary	male	25	christianity	unemployed		student	busy work	travelled	clinic far				no															no	yes
131	5	single	secondary	female	26	christianity	employed	unskilled		travelled	transport cost					yes	yes always	pharmacy											0	never skip arvs	no	no	waiting time	transport cost
132	7	single	primary	female	28	christianity	employed	unskilled		sick						yes	yes sometimes	apin							exhausted arv				all	within past week	no	yes
133	3	married	secondary	female	33	christianity	employed	semiskilled		clinic far	transport cost	travelled	staff not nice			yes	yes sometimes	pharmacy							transport cost				all	within past week	no	yes
134	0	married	postsecondary	female	33	christianity	employed	skilled		waiting time	was pregnant/large crowd					no															yes	no	another clinic
135	15	single	secondary	female	28	christianity	employed	skilled		don't need arv	travelled	feeling healthy				no															no	yes
136	23	single	postsecondary	female	39	christianity	employed	int prof		feeling healthy	religion/faith					yes	no			feeling healthy	exhausted arv										no	no	religion/faith
137	0	married	secondary	female	32	christianity	unemployed		housewife	another clinic						no															yes	yes
138	13	married	secondary	male	49	christianity	employed	skilled		don't need arv	travelled					no															no	yes
139	3	separated	primary	male	45	christianity	employed	semiskilled		busy work	don't need arv					no															no	yes
140	20	married	postsecondary	female	50	christianity	employed	snr prof		religion/faith	feeling healthy	don't need arv				no															no	yes
141	3	married	postsecondary	female	33	christianity	employed	int prof		busy work	travelled					yes	yes sometimes	pharmacy							forget	work			1	within past week	no	yes
142	16	single	secondary	female	46	christianity	unemployed		applicant	no work/accomodation problem	travelled					no															no	yes
143	3	married	primary	female	42	christianity	employed	unskilled		feeling healthy	religion/faith					yes	no			feeling healthy	religion/faith										no	no	feeling healthy	religion/faith
144	0	married	secondary	female	52	christianity	employed	semiskilled		clinic far	another clinic					yes	yes always	other clinic											0	never skip arvs	yes	no	clinic far	another clinic
145	38	married	secondary	male	40	christianity	employed	skilled		moved	travelled					yes	yes always	other clinic											0	never skip arvs	yes	no	another clinic	moved
146	3	married	postsecondary	female	49	christianity	employed	semiskilled		moved	clinic far					yes	yes always	other clinic											0	never skip arvs	yes	no	another clinic
147	62	married	secondary	male	54	christianity	employed	semiskilled		moved	travelled					yes	no			travelled									all		no	yes
148	0	married	primary	male	46	christianity	employed	semiskilled		another clinic	moved					yes	yes always	other clinic											0	never skip arvs	yes	no	clinic far	another clinic
149	5	married	secondary	male	52	islam	unemployed		housewife	travelled	clinic fire					yes	yes sometimes	son							travelled				4	within past week	no	yes
150	32	married	postsecondary	male	46	christianity	employed	semiskilled		travelled						yes	no			travelled	exhausted arv								all		no	yes
151	0	married	postsecondary	male	51	christianity	employed	snr prof		clinic far	waiting time	lack of privacy	busy work	staff not nice	another clinic	yes	yes always	other clinic											0	never skip arvs	yes	no	waiting time	lack of privacy	clinic far	another clinic
152	0	married	primary	male	41	islam	employed	unskilled		clinic far	transport cost	waiting time	moved			no															yes	no	transport cost	clinic far	waiting time
153	13	married	secondary	male	52	christianity	employed	semiskilled		clinic far	busy work	waiting time	don't need arv			yes	yes always	other clinic	friend										0	>3months	yes	no	transport cost	clinic far	waiting time	busy work
154	16	married	primary	female	42	christianity	employed	semiskilled		transport cost	clinic far	waiting time	cost of test			yes	no			exhausted arv	transport cost										no	yes
155	0	married	postsecondary	female	28	christianity	employed	int prof		travelled	busy family	busy work				yes	yes always	friend											0	>3months	no	yes
156	2	married	no formal	female	32	islam	employed	semiskilled		waiting time	clinic far	staff not nice	family not approve			yes	yes sometimes	other clinic							forget arv	family not approve			0	1-3months	yes	no	clinic far	waiting time	staff not nice	family not approve
157	25	married	secondary	male	52	christianity	employed	semiskilled		travelled	waiting time	staff not nice	busy work			yes	yes sometimes	friend							travelled	work	exhausted arv		0	1-3months	no	yes
158	9	married	secondary	female	33	christianity	employed	semiskilled		travelled	accomodation problem					yes	no			travelled											no	yes
159	6	married	no formal	male	66	christianity	employed	unskilled		did not understand importance	travelled					yes	no			lack information	travelled								all		no	yes
160	21	married	secondary	male	39	christianity	unemployed		applicant	travelled						yes	no			travelled									all		no	no	no work/no money
161	1	single	secondary	male	33	christianity	employed	skilled		travelled						yes	no			travelled									all		no	yes
162	30	married	postsecondary	male	43	christianity	employed	int prof		clinic far						yes	yes always	other clinic	pharmacy										0	never skip arvs	yes	no	clinic far	another clinic
163	26	married	primary	female	29	christianity	unemployed		housewife	clinic far	another clinic					no															yes	no	clinic far	another clinic	busy family
164	45	separated	postsecondary	male	41	christianity	employed	skilled		staff collect money for arv	staff not nice	waiting time				yes	yes always	pharmacy											0	never skip arvs	no	yes
165	40	single	primary	male	37	islam	employed	semiskilled		travelled	sick					no															no	yes
166	24	widowed	secondary	female	65	christianity	unemployed		retiree	transport cost	travelled	busy family				yes	no			transport cost	travelled								all		no	yes
167	51	married	secondary	female	35	christianity	employed	skilled		had accident	travelled					yes	no			travelled											no	yes
168	46	married	postsecondary	female	29	christianity	employed	semiskilled		another clinic						yes	yes always	other clinic											0	never skip arvs	yes	yes
169	40	single	primary	male	45	christianity	employed	semiskilled		busy work	travelled					yes	yes sometimes	friend							exhausted arv	forget arv	travelled		0	2-4weeks	no	yes
170	36	married	postsecondary	female	33	christianity	employed	skilled		clinic far	transport cost	another clinic				yes	yes always	other clinic											0	never skip arvs	yes	no	cost of test	another clinic	clinic far	transport cost
171	25	married	postsecondary	female	38	christianity	unemployed		housewife	had accident						no															no	yes
172	10	single	postsecondary	female	25	christianity	unemployed		student	gained admission	another clinic	transport cost				yes	yes always	other clinic											0	never skip arvs	yes	no	waiting time
173	10	married	secondary	female	41	christianity	unemployed		housewife	moved	another clinic	clinic far				yes	yes sometimes	other clinic							no job/money				0	1-3months	yes	no	another clinic	moved	clinic far	transport cost
174	20	widowed	secondary	female	38	christianity	unemployed		housewife	husband died	waiting time					yes	yes always	pharmacy											0	never skip arvs	no	yes
175	0	widowed	secondary	female	36	christianity	unemployed		housewife	husband died	travelled					yes	yes always	other clinic											0	never skip arvs	yes	yes
176	27	married	postsecondary	female	35	christianity	employed	snr prof		waiting time	too much stress					no															no	yes
177	6	married	secondary	female	34	christianity	employed	semiskilled		don't need arv	long appointment					no															no	yes
178	29	widowed	postsecondary	female	48	christianity	unemployed		housewife	husband died	transport cost	no money				yes	no			don't feed well	transport cost								all		no	yes
179	27	single	secondary	male	34	christianity	employed	int prof		disclosure community	staff not nice	busy work				no															no	yes
180	0	married	secondary	female	29	christianity	employed	semiskilled		clinic far						yes	no			clinic far									all		no	yes
181	18	widowed	secondary	female	48	christianity	employed	semiskilled		moved	clinic far	transport cost				yes	no			transport cost									all		no	yes
182	0	widowed	secondary	female	43	christianity	employed	skilled		travelled	another clinic					yes	yes always	other clinic											0	never skip arvs	yes	no	another clinic
183	0	married	secondary	male	45	christianity	employed	semiskilled		travelled	busy work					yes	no			travelled	work								all		yes	yes
184	8	married	secondary	male	43	christianity	employed	semiskilled		travelled	sick					yes	no			travelled											no	yes
185	2	single	postsecondary	female	25	christianity	unemployed		student	clinic far						no															no	yes
186	2	married	secondary	female	37	christianity	employed	unskilled		clinic far	another clinic					yes	yes always	other clinic											1	within past week	yes	no	another clinic
187	24	married	secondary	female	31	christianity	employed	semiskilled		travelled						no															no	yes
188	7	married	secondary	female	37	christianity	employed	int prof		clinic far	another clinic	waiting time				yes	yes always	other clinic											0	never skip arvs	yes	yes
189	1	single	postsecondary	male	35	christianity	employed	snr prof		staff not nice	travelled					no															no	yes
190	0	widowed	primary	female	59	christianity	employed	semiskilled		moved	another clinic					yes	yes always	other clinic											0	never skip arvs	yes	no	another clinic
191	0	single	postsecondary	male	30	islam	employed	int prof		clinic far	transport cost	waiting time				no															yes	no	clinic far	transport cost	waiting time
192	8	married	postsecondary	female	39	christianity	employed	int prof		busy work	clinic far					yes	no			transport cost	work								all		no	yes
193	26	widowed	secondary	male	53	islam	employed	semiskilled		travelled						yes	yes always	other clinic											0	never skip arvs	yes	no	another clinic
194	0	married	secondary	male	51	christianity	employed	semiskilled		feeling healthy	don't need arv					no															no	yes
195	31	married	primary	male	48	christianity	employed	semiskilled		travelled						no															no	yes
196	0	married	secondary	female	40	christianity	unemployed		housewife	another clinic						no															yes	no	another clinic
197	0	married	secondary	female	30	christianity	unemployed		housewife	another clinic	travelled					no															yes	no	another clinic
198	1	married	postsecondary	male	36	christianity	employed	snr prof		travelled	waiting time	another clinic				yes	yes always	other clinic											0	never skip arvs	yes	no	travelled	another clinic
199	0	widowed	postsecondary	male	69	christianity	unemployed		retiree	another clinic	waiting time					yes	yes always	other clinic											0	never skip arvs	yes	no	waiting time	another clinic
200	0	single	secondary	female	36	christianity	employed	skilled		feeling healthy						yes	no			feeling healthy									all		no	no	feeling healthy
201	0	married	postsecondary	female	43	christianity	employed	semiskilled		too many appointments	LUTH strike	in prison				no															no	yes
202	32	married	postsecondary	female	45	christianity	employed	semiskilled		travelled						yes	no			travelled									all		no	yes
203	64	married	postsecondary	female	43	christianity	employed	semiskilled		travelled	alternate medicine					yes	no			alternate medicine									all		no	yes
204	11	married	postsecondary	female	39	christianity	employed	semiskilled		staff not nice	afraid of scolding	another clinic				yes	yes always	other clinic											0	never skip arvs	yes	no	afraid of scolding	clinic far	waiting time	another clinic	staff not nice
205	63	married	no formal	female	41	christianity	unemployed		housewife	travelled	clinic far					no															no	yes
206	26	married	secondary	male	61	christianity	employed	semiskilled		busy work	busy family					yes	yes always	spouse											0	never skip arvs	no	yes
207	42	married	secondary	female	44	christianity	employed	semiskilled		money for test	travelled					no															no	yes
208	2	married	postsecondary	female	35	christianity	employed	semiskilled		religion/faith						yes	no			religion/faith									all		no	no	religion/faith
209	43	married	postsecondary	female	37	christianity	employed	semiskilled		travelled	moved					yes	no			travelled									all		no	yes
210	10	married	secondary	female	46	christianity	employed	skilled		moved	busy work	clinic far				yes	no			work	clinic far	alternate medicine							all		no	yes
211	0	single	postsecondary	female	35	christianity	unemployed		doing nothing	don't need arv	feeling healthy					yes	no			feeling healthy									all		no	no	feeling healthy
212	0	married	postsecondary	female	42	islam	employed	refuses to mention		clinic far	transport cost					yes	yes always	other clinic											0	never skip arvs	yes	no	transport cost	clinic far	another clinic
213	10	married	secondary	female	42	christianity	employed	semiskilled		moved	clinic far	transport cost				yes	yes always	other clinic											0	never skip arvs	yes	no	another clinic	clinic far	transport cost
214	9	married	secondary	male	43	christianity	employed	skilled		moved	clinic far	transport cost				no															no	yes
215	0	married	secondary	male	52	christianity	employed	semiskilled		feeling healthy	don't need arv					yes	no			feeling healthy	not ready to take for life								all		no	no	feeling healthy	don't need arv
216	0	married	secondary	female	40	christianity	employed	semiskilled		feeling healthy	don't need arv					yes	no			religion/faith	feeling healthy								all		no	no	religion/faith	feeling healthy
217	0	married	secondary	female	34	christianity	employed	skilled		transport cost	clinic far	cost of test				yes	no			cost of test	transport cost								all		no	yes
218	24	married	secondary	female	37	christianity	employed	semiskilled		another clinic	did't want CS					yes	yes always	other clinic											0	never skip arvs	yes	yes
219	2	single	secondary	female	28	christianity	employed	semiskilled		staff not nice	waiting time	afraid of scolding	another clinic	too much stress		yes	no			feeling healthy	religion/faith								all		no	no	religion/faith
220	0	married	secondary	female	40	christianity	employed	semiskilled		clinic far	too many appointments	too much stress				yes	no			transport cost	too much stress								all		no	yes
221	0	married	secondary	female	34	christianity	unemployed		housewife	don't need arv	clinic fire	too many appointments	moved	clinic far		no															no	no	clinic far
222	19	married	postsecondary	female	43	christianity	unemployed		housewife	cost of test						no															no	yes
223	0	married	primary	female	42	islam	employed	semiskilled		moved	clinic far	transport cost				no															no	yes
224	28	married	secondary	male	44	christianity	employed	semiskilled		feeling healthy	religion/faith					yes	no			religion/faith	feeling healthy										no	no	feeling healthy	religion/faith
225	2	single	secondary	male	39	islam	employed	skilled		feeling healthy						yes	no			feeling healthy	not ready to take for life								all		no	yes
226	19	married	secondary	male	41	islam	employed	semiskilled		feeling healthy						yes	no			feeling healthy									all		no	no	feeling healthy	don't need arv
227	39	married	postsecondary	female	25	christianity	employed	int prof		clinic far	transport cost					yes	no			transport cost									all		no	yes
228	26	married	secondary	female	41	christianity	employed	semiskilled		feeling healthy	religion/faith					yes	no			feeling healthy	religion/faith								all		no	no	religion/faith	feeling healthy
229	0	married	postsecondary	female	26	christianity	employed	int prof		religion/faith	feeling healthy					yes	no			religion/faith	feeling healthy								all		no	no	feeling healthy	religion/faith
230	3	married	secondary	female	41	islam	employed	semiskilled		religion/faith	feeling healthy	moved				yes	no			religion/faith	feeling healthy								all		no	no	religion/faith	feeling healthy
231	37	married	postsecondary	female	40	christianity	employed	int prof		moved	clinic far	transport cost				yes	no			stopped after delivery	feeling healthy								all		no	yes
232	17	married	postsecondary	female	40	christianity	employed	semiskilled		disclosure community	another clinic					yes	yes always	other clinic											0	never skip arvs	yes	no	another clinic	disclosure to community
233	0	married	secondary	male	42	christianity	employed	semiskilled		don't need arv						no															no	yes
234	24	married	secondary	male	46	christianity	employed	semiskilled		feeling healthy	travelled					no															no	yes
235	38	married	no formal	female	37	christianity	unemployed		housewife	travelled						yes	no			travelled									all		no	yes
236	56	married	secondary	female	28	christianity	unemployed		housewife	cost of test						yes	no			cost of test									all		no	yes
237	0	married	primary	female	28	christianity	employed	semiskilled		moved	clinic far	transport cost				no															yes	no	moved	another clinic	clinic far	transport cost
238	43	married	secondary	female	33	christianity	employed	semiskilled		travelled						no															yes	yes
239	37	single	postsecondary	female	27	christianity	employed	int prof		moved	busy work	another clinic	clinic far			yes	yes always	other clinic											0	never skip arvs	yes	no	another clinic	busy work
240	0	married	postsecondary	female	31	christianity	unemployed		housewife	moved	waiting time	clinic far	transport cost	another clinic	too many people	yes	yes always	other clinic											0	never skip arvs	yes	no	transport cost	clinic far	waiting time	another clinic
241	39	married	postsecondary	female	35	christianity	employed	int prof		travelled	waiting time	staff not nice	clinic far			yes	yes always	friend											0	never skip arvs	no	yes
242	38	married	postsecondary	male	41	christianity	employed	snr prof		travelled	waiting time	feeling healthy				yes	yes always	friend											0	>3months	no	yes
243	34	married	secondary	male	59	islam	employed	skilled		travelled						yes	yes always	friend											0	never skip arvs	no	yes
244	0	widowed	secondary	male	38	christianity	employed	unskilled		religion/faith	feeling healthy					yes	no			religion/faith	feeling healthy								all		no	yes
245	2	single	secondary	female	42	christianity	employed	semiskilled		feeling healthy	religion/faith					yes	no			feeling healthy	not ready to take for life	religion/faith							all		no	no	don't need arv	feeling healthy	religion/faith
246	8	separated	secondary	female	34	christianity	unemployed		housewife	feeling healthy	busy family					yes	no			feeling healthy									all		no	no	feeling healthy	busy family
247	0	single	no formal	female	32	christianity	unemployed		retiree	transport cost	clinic far	waiting time				yes	yes sometimes	friend							transport cost	exhausted arv			0	1-3months	no	yes
248	0	single	postsecondary	female	37	christianity	employed	semiskilled		travelled	clinic far	waiting time				yes	no			feeling healthy	exhausted arv								all		no	yes
249	2	single	postsecondary	male	34	christianity	employed	skilled		travelled	busy work	waiting time	clinic far			yes	yes always	other clinic											0	never skip arvs	yes	yes
250	20	divorced	secondary	female	35	christianity	employed	semiskilled		clinic far	waiting time	busy work	transport cost			yes	no			work	exhausted arv	transport cost							all		no	no	clinic far	transport cost	waiting time
251	2	widowed	postsecondary	female	45	christianity	employed	int prof		clinic far	waiting time	another clinic				yes	yes always	other clinic											0	never skip arvs	yes	no	clinic far	waiting time	transport cost	another clinic
252	3	widowed	secondary	male	37	christianity	employed	skilled		moved	disclosure community	waiting time	clinic far	staff not nice		yes	yes always	other clinic											0	>3months	yes	no	clinic far	waiting time	another clinic	disclosure community
253	14	single	secondary	female	34	christianity	employed	skilled		travelled	waiting time	clinic far	busy work			no															no	yes
254	11	single	postsecondary	male	27	christianity	employed	int prof		travelled	waiting time	clinic far	staff not nice			yes	yes always	other clinic											0	never skip arvs	yes	no	clinic far	waiting time	travelled
255	2	married	secondary	female	29	christianity	employed	skilled		travelled	disclosure community	waiting time	clinic far			yes	yes sometimes	other clinic							travelled	exhausted arv	transport cost		all	within past week	yes	no	disclosure community	another clinic	waiting time	clinic far
256	0	married	postsecondary	female	42	christianity	employed	snr prof		travelled	busy work	waiting time				yes	yes always	pharmacy											0	never skip arvs	no	yes
257	5	married	postsecondary	male	43	christianity	employed	int prof		clinic far	waiting time	travelled				yes	yes sometimes	other clinic							side effects	travelled			0	1-2weeks	yes	yes
258	29	single	secondary	female	36	christianity	employed	skilled		travelled	clinic far	waiting time				yes	yes sometimes	pharmacy							sick				0	>3months	no	yes
259	3	married	postsecondary	female	30	christianity	unemployed		student	transport cost	clinic far	waiting time	travelled			yes	yes always	other clinic											0	never skip arvs	yes	yes
260	0	widowed	primary	male	42	islam	employed	unskilled		busy work	waiting time	clinic far	transport cost	staff not nice		no															no	yes
261	25	single	no formal	female	28	christianity	unemployed		apprentice	sick	clinic far	waiting time				yes	no			sick	transport cost	exhausted arv							all		no	yes
262	0	separated	postsecondary	female	36	christianity	employed	semiskilled		travelled	busy work	feeling healthy	waiting time			no															no	yes
263	26	married	postsecondary	male	38	christianity	employed	int prof		travelled	busy work					yes	no			non-disclosure	exhausted arv								all		no	yes
264	0	separated	postsecondary	female	40	christianity	employed	semiskilled		clinic far	waiting time	staff not nice	another clinic			yes	yes always	other clinic											0	>3months	yes	no	clinic far	waiting time	another clinic
265	0	married	secondary	male	37	christianity	employed	semiskilled		clinic far	waiting time	disclosure community				yes	no			exhausted arv	work	feeling healthy							all		no	yes
266	12	married	primary	female	39	christianity	employed	semiskilled		busy work	clinic far	waiting time	transport cost	travelled		yes	no			exhausted arv									all		no	yes
267	1	single	postsecondary	female	29	christianity	unemployed		applicant	clinic far	waiting time	staff not nice	travelled			yes	no			exhausted arv	feeling healthy	travelled							all		no	yes
268	0	single	secondary	male	37	christianity	employed	semiskilled		waiting time	clinic far					yes	yes always	other clinic											0	never skip arvs	yes	no	clinic far	transport cost	waiting time
